# Supplementary material for: Signatures of positive selection in East African Shorthorn Zebu: A genome-wide single nucleotide polymorphism analysis
Source: Sci Rep. 2015 Jul 1;5:11729. doi: 10.1038/srep11729 (PMC4486961; doi:10.1038/srep11729)
Supplement: Supplementary Table S2 [file srep11729-s2.xls]

## Sheet: autosomal
Table S2: Estimated Asian zebu (AZ) and African taurine (AT) admixture proportion and excess/deficiency of the Asian zebu proportion (∆AZ) of each genotyped SNP included in this study.
BTA	BP	AZ_ancestry_proportion	AT_ancestry_proportion	delta.AZ
1	135098	0.77896	0.22104	-0.152194
1	267940	0.77896	0.22104	-0.152194
1	471078	0.77896	0.22104	-0.152194
1	516404	0.77896	0.22104	-0.152194
1	571340	0.963357	0.036643	0.0322026
1	845494	0.678487	0.321513	-0.252667
1	883895	0.8487	0.1513	-0.0824544
1	929617	0.960993	0.0390071	0.0298386
1	950841	0.965721	0.034279	0.0345666
1	974586	0.965721	0.034279	0.0345666
1	1009504	0.965721	0.034279	0.0345666
1	1039799	0.965721	0.034279	0.0345666
1	1114422	0.965721	0.034279	0.0345666
1	1189382	0.965721	0.034279	0.0345666
1	1209308	0.965721	0.034279	0.0345666
1	1234172	0.970449	0.0295508	0.0392946
1	1264369	0.970449	0.0295508	0.0392946
1	1288510	0.970449	0.0295508	0.0392946
1	1336351	0.92435	0.0756501	-0.00680442
1	1359951	0.972813	0.0271868	0.0416586
1	1385605	1	0	0.0688456
1	1436503	0.926714	0.0732861	-0.00444042
1	1513277	0.865248	0.134752	-0.0659064
1	1543411	0.865248	0.134752	-0.0659064
1	1582828	0.858156	0.141844	-0.0729984
1	1625471	0.921986	0.0780142	-0.00916842
1	1668494	0.921986	0.0780142	-0.00916842
1	1735779	0.845154	0.154846	-0.0860004
1	1760113	0.845154	0.154846	-0.0860004
1	1782724	0.845154	0.154846	-0.0860004
1	1805584	0.845154	0.154846	-0.0860004
1	1828653	1	0	0.0688456
1	1851399	0.825059	0.174941	-0.106095
1	1896112	0.825059	0.174941	-0.106095
1	1921756	0.969267	0.0307329	0.0381126
1	1953465	0.969267	0.0307329	0.0381126
1	1983902	0.782506	0.217494	-0.148648
1	2049400	0.959811	0.0401891	0.0286566
1	2089647	0.959811	0.0401891	0.0286566
1	2128924	0.959811	0.0401891	0.0286566
1	2173375	0.877069	0.122931	-0.0540854
1	2211567	0.958629	0.0413712	0.0274746
1	2291153	1	0	0.0688456
1	2313042	0.960993	0.0390071	0.0298386
1	2393763	1	0	0.0688456
1	2415018	0.952719	0.0472813	0.0215646
1	2462297	0.952719	0.0472813	0.0215646
1	2524748	0.761229	0.238771	-0.169925
1	2582894	0.865248	0.134752	-0.0659064
1	2645246	0.888889	0.111111	-0.0422654
1	2676888	0.888889	0.111111	-0.0422654
1	2714141	0.888889	0.111111	-0.0422654
1	2749920	0.888889	0.111111	-0.0422654
1	2771830	0.888889	0.111111	-0.0422654
1	2799458	1	0	0.0688456
1	2847001	0.960993	0.0390071	0.0298386
1	2886955	0.929078	0.070922	-0.00207642
1	2909025	0.877069	0.122931	-0.0540854
1	2942947	0.964539	0.035461	0.0333846
1	2977063	0.964539	0.035461	0.0333846
1	3010948	0.964539	0.035461	0.0333846
1	3079342	0.964539	0.035461	0.0333846
1	3116101	0.964539	0.035461	0.0333846
1	3148834	0.808511	0.191489	-0.122643
1	3197378	0.808511	0.191489	-0.122643
1	3248926	0.765957	0.234043	-0.165197
1	3249057	0.765957	0.234043	-0.165197
1	3295844	0.882979	0.117021	-0.0481754
1	3343059	1	0	0.0688456
1	3377291	1	0	0.0688456
1	3404571	0.834515	0.165485	-0.0966394
1	3433611	0.834515	0.165485	-0.0966394
1	3459530	0.834515	0.165485	-0.0966394
1	3495838	1	0	0.0688456
1	3568205	0.799054	0.200946	-0.1321
1	3601437	0.799054	0.200946	-0.1321
1	3628012	0.799054	0.200946	-0.1321
1	3649944	0.799054	0.200946	-0.1321
1	3687110	0.799054	0.200946	-0.1321
1	3792863	0.904255	0.0957447	-0.0268994
1	3846214	0.904255	0.0957447	-0.0268994
1	3913742	0.958629	0.0413712	0.0274746
1	4029125	0.958629	0.0413712	0.0274746
1	4052161	1	0	0.0688456
1	4076896	1	0	0.0688456
1	4104195	1	0	0.0688456
1	4282516	0.899527	0.100473	-0.0316274
1	4290404	0.938534	0.0614657	0.00737958
1	4311365	1	0	0.0688456
1	4348137	1	0	0.0688456
1	4451105	0.890071	0.109929	-0.0410834
1	4491328	1	0	0.0688456
1	4602508	0.765957	0.234043	-0.165197
1	4727118	0.765957	0.234043	-0.165197
1	4755056	1	0	0.0688456
1	4827245	1	0	0.0688456
1	4880750	0.972813	0.0271868	0.0416586
1	4910208	0.8487	0.1513	-0.0824544
1	4933748	0.8487	0.1513	-0.0824544
1	4957717	0.931442	0.0685579	0.000287582
1	4986591	0.931442	0.0685579	0.000287582
1	5010974	0.931442	0.0685579	0.000287582
1	5034441	0.94208	0.0579196	0.0109256
1	5179453	0.891253	0.108747	-0.0399014
1	5215680	0.891253	0.108747	-0.0399014
1	5319965	0.891253	0.108747	-0.0399014
1	5351369	0.891253	0.108747	-0.0399014
1	5374084	0.962175	0.0378251	0.0310206
1	5398072	0.962175	0.0378251	0.0310206
1	5428215	0.962175	0.0378251	0.0310206
1	5496635	0.962175	0.0378251	0.0310206
1	5519845	1	0	0.0688456
1	5541297	1	0	0.0688456
1	5568133	0.959811	0.0401891	0.0286566
1	5610335	0.94208	0.0579196	0.0109256
1	5649323	0.94208	0.0579196	0.0109256
1	5712202	0.94208	0.0579196	0.0109256
1	5741816	0.945626	0.0543735	0.0144716
1	5776977	0.893617	0.106383	-0.0375374
1	5880498	0.893617	0.106383	-0.0375374
1	5936648	1	0	0.0688456
1	5962522	1	0	0.0688456
1	5997487	0.968085	0.0319149	0.0369306
1	6024691	0.968085	0.0319149	0.0369306
1	6082018	0.968085	0.0319149	0.0369306
1	6187555	1	0	0.0688456
1	6254730	0.749409	0.250591	-0.181745
1	6383413	0.823877	0.176123	-0.107277
1	6458053	0.823877	0.176123	-0.107277
1	6492449	0.823877	0.176123	-0.107277
1	6526757	0.823877	0.176123	-0.107277
1	6565463	0.957447	0.0425532	0.0262926
1	6623322	0.957447	0.0425532	0.0262926
1	6643841	0.957447	0.0425532	0.0262926
1	6674252	1	0	0.0688456
1	6821798	0.93617	0.0638298	0.00501558
1	6846585	0.949173	0.0508274	0.0180186
1	6882069	0.949173	0.0508274	0.0180186
1	6967148	1	0	0.0688456
1	7013625	1	0	0.0688456
1	7035977	1	0	0.0688456
1	7212793	1	0	0.0688456
1	7260284	1	0	0.0688456
1	7297592	1	0	0.0688456
1	7344117	1	0	0.0688456
1	7370460	1	0	0.0688456
1	7405025	0.969267	0.0307329	0.0381126
1	7483936	0.969267	0.0307329	0.0381126
1	7530524	0.969267	0.0307329	0.0381126
1	7627111	0.969267	0.0307329	0.0381126
1	7669386	0.969267	0.0307329	0.0381126
1	7706031	0.969267	0.0307329	0.0381126
1	7728571	0.947991	0.0520095	0.0168366
1	7755400	0.741135	0.258865	-0.190019
1	7782816	0.741135	0.258865	-0.190019
1	7906300	0.972813	0.0271868	0.0416586
1	7943430	1	0	0.0688456
1	8054589	0.91253	0.0874704	-0.0186244
1	8132280	0.903073	0.0969267	-0.0280814
1	8148041	0.903073	0.0969267	-0.0280814
1	8169172	0.903073	0.0969267	-0.0280814
1	8217339	1	0	0.0688456
1	8240375	1	0	0.0688456
1	8286930	1	0	0.0688456
1	8347160	0.951537	0.0484634	0.0203826
1	8377141	0.951537	0.0484634	0.0203826
1	8437530	0.794326	0.205674	-0.136828
1	8519686	1	0	0.0688456
1	8627862	1	0	0.0688456
1	8837296	1	0	0.0688456
1	8895681	0.965721	0.034279	0.0345666
1	8963404	0.8026	0.1974	-0.128554
1	8998063	0.8026	0.1974	-0.128554
1	9019409	0.8026	0.1974	-0.128554
1	9072009	0.8026	0.1974	-0.128554
1	9114098	0.800236	0.199764	-0.130918
1	9323844	1	0	0.0688456
1	9375752	0.829787	0.170213	-0.101367
1	9404794	0.829787	0.170213	-0.101367
1	9601018	1	0	0.0688456
1	9636803	1	0	0.0688456
1	9768177	1	0	0.0688456
1	9798988	1	0	0.0688456
1	9852144	1	0	0.0688456
1	9900095	0.826241	0.173759	-0.104913
1	9940497	1	0	0.0688456
1	9942902	0.946809	0.0531915	0.0156546
1	9982398	0.807329	0.192671	-0.123825
1	10056851	1	0	0.0688456
1	10102749	1	0	0.0688456
1	10125531	0.956265	0.0437352	0.0251106
1	10149581	0.958629	0.0413712	0.0274746
1	10171706	1	0	0.0688456
1	10274301	1	0	0.0688456
1	10369662	1	0	0.0688456
1	10468415	0.972813	0.0271868	0.0416586
1	10643238	0.972813	0.0271868	0.0416586
1	10717144	0.972813	0.0271868	0.0416586
1	10776728	0.972813	0.0271868	0.0416586
1	10848225	0.972813	0.0271868	0.0416586
1	11023298	0.972813	0.0271868	0.0416586
1	11158004	0.972813	0.0271868	0.0416586
1	11221889	0.972813	0.0271868	0.0416586
1	11400265	0.943262	0.0567376	0.0121076
1	11603310	0.943262	0.0567376	0.0121076
1	11635104	0.92435	0.0756501	-0.00680442
1	11743590	0.92435	0.0756501	-0.00680442
1	11818998	0.92435	0.0756501	-0.00680442
1	11845279	1	0	0.0688456
1	11865992	1	0	0.0688456
1	11887794	1	0	0.0688456
1	11982766	1	0	0.0688456
1	12172404	0.920804	0.0791962	-0.0103504
1	12196038	0.920804	0.0791962	-0.0103504
1	12342374	0.920804	0.0791962	-0.0103504
1	12380238	0.939716	0.0602837	0.00856158
1	12468631	0.884161	0.115839	-0.0469934
1	12587339	0.77896	0.22104	-0.152194
1	12805406	1	0	0.0688456
1	12839893	0.836879	0.163121	-0.0942754
1	12889396	0.836879	0.163121	-0.0942754
1	12964810	0.836879	0.163121	-0.0942754
1	12996787	1	0	0.0688456
1	13019983	1	0	0.0688456
1	13089432	1	0	0.0688456
1	13304658	1	0	0.0688456
1	13376687	1	0	0.0688456
1	13462673	1	0	0.0688456
1	13979316	0.923168	0.0768322	-0.00798642
1	14025660	0.788416	0.211584	-0.142738
1	14064065	0.788416	0.211584	-0.142738
1	14102864	0.788416	0.211584	-0.142738
1	14260986	0.788416	0.211584	-0.142738
1	14417802	1	0	0.0688456
1	14438946	1	0	0.0688456
1	14468037	0.977541	0.0224586	0.0463866
1	14502746	0.977541	0.0224586	0.0463866
1	14551165	1	0	0.0688456
1	14587033	1	0	0.0688456
1	14626307	1	0	0.0688456
1	14669727	1	0	0.0688456
1	14693262	1	0	0.0688456
1	14708162	0.968085	0.0319149	0.0369306
1	14876816	0.826241	0.173759	-0.104913
1	14909272	0.826241	0.173759	-0.104913
1	14961941	0.826241	0.173759	-0.104913
1	15048776	0.951537	0.0484634	0.0203826
1	15071831	0.819149	0.180851	-0.112005
1	15091381	0.819149	0.180851	-0.112005
1	15109714	0.832151	0.167849	-0.0990034
1	15122719	0.832151	0.167849	-0.0990034
1	15188359	0.956265	0.0437352	0.0251106
1	15528039	1	0	0.0688456
1	15605365	1	0	0.0688456
1	15646164	1	0	0.0688456
1	15677492	0.963357	0.036643	0.0322026
1	15713535	0.833333	0.166667	-0.0978214
1	15755523	0.959811	0.0401891	0.0286566
1	15796320	0.959811	0.0401891	0.0286566
1	15853040	0.855792	0.144208	-0.0753624
1	15893046	1	0	0.0688456
1	15937076	1	0	0.0688456
1	15976386	0.956265	0.0437352	0.0251106
1	16094228	0.735225	0.264775	-0.195929
1	16119771	0.822695	0.177305	-0.108459
1	16145053	1	0	0.0688456
1	16196001	1	0	0.0688456
1	16245203	1	0	0.0688456
1	16277524	0.946809	0.0531915	0.0156546
1	16308714	0.964539	0.035461	0.0333846
1	16412330	0.906619	0.0933806	-0.0245354
1	16452185	0.906619	0.0933806	-0.0245354
1	16477085	0.906619	0.0933806	-0.0245354
1	16525498	0.906619	0.0933806	-0.0245354
1	16554356	0.906619	0.0933806	-0.0245354
1	16585111	0.79669	0.20331	-0.134464
1	16715975	0.965721	0.034279	0.0345666
1	16744848	0.825059	0.174941	-0.106095
1	16797316	0.886525	0.113475	-0.0446294
1	16831770	0.829787	0.170213	-0.101367
1	16923285	0.829787	0.170213	-0.101367
1	16963232	1	0	0.0688456
1	16997662	0.801418	0.198582	-0.129736
1	17021138	0.801418	0.198582	-0.129736
1	17050262	0.888889	0.111111	-0.0422654
1	17160556	0.888889	0.111111	-0.0422654
1	17241902	0.968085	0.0319149	0.0369306
1	17296638	0.968085	0.0319149	0.0369306
1	17330771	0.968085	0.0319149	0.0369306
1	17425222	0.968085	0.0319149	0.0369306
1	17448939	1	0	0.0688456
1	17504974	0.950355	0.0496454	0.0192006
1	17641624	1	0	0.0688456
1	17790637	0.91253	0.0874704	-0.0186244
1	17930486	1	0	0.0688456
1	18002981	1	0	0.0688456
1	18028700	1	0	0.0688456
1	18099231	1	0	0.0688456
1	18131757	1	0	0.0688456
1	18170722	1	0	0.0688456
1	18188932	0.838061	0.161939	-0.0930934
1	18254887	0.838061	0.161939	-0.0930934
1	18285474	1	0	0.0688456
1	18437724	1	0	0.0688456
1	18459886	1	0	0.0688456
1	18508517	1	0	0.0688456
1	18532637	1	0	0.0688456
1	18578077	1	0	0.0688456
1	18724083	0.888889	0.111111	-0.0422654
1	18758665	0.888889	0.111111	-0.0422654
1	18831871	0.888889	0.111111	-0.0422654
1	18909161	0.888889	0.111111	-0.0422654
1	18946871	1	0	0.0688456
1	18980052	1	0	0.0688456
1	19036300	0.972813	0.0271868	0.0416586
1	19142015	0.965721	0.034279	0.0345666
1	19182174	0.965721	0.034279	0.0345666
1	19431193	1	0	0.0688456
1	19592552	0.906619	0.0933806	-0.0245354
1	19641727	1	0	0.0688456
1	19667901	1	0	0.0688456
1	19709807	1	0	0.0688456
1	19743015	1	0	0.0688456
1	19778380	1	0	0.0688456
1	19829143	0.8487	0.1513	-0.0824544
1	20056335	0.820331	0.179669	-0.110823
1	20084515	0.820331	0.179669	-0.110823
1	20165566	0.789598	0.210402	-0.141556
1	20192420	1	0	0.0688456
1	20342544	0.968085	0.0319149	0.0369306
1	20419112	0.968085	0.0319149	0.0369306
1	20458627	0.929078	0.070922	-0.00207642
1	20503996	0.871158	0.128842	-0.0599964
1	20594409	0.917258	0.0827423	-0.0138964
1	20634675	0.970449	0.0295508	0.0392946
1	20676181	0.970449	0.0295508	0.0392946
1	20697089	0.804965	0.195035	-0.126189
1	20775439	0.795508	0.204492	-0.135646
1	20808469	0.801418	0.198582	-0.129736
1	20849417	0.801418	0.198582	-0.129736
1	20956918	0.910165	0.0898345	-0.0209894
1	20999269	0.910165	0.0898345	-0.0209894
1	21033225	0.875887	0.124113	-0.0552674
1	21145921	0.858156	0.141844	-0.0729984
1	21224496	0.858156	0.141844	-0.0729984
1	21264221	1	0	0.0688456
1	21330326	1	0	0.0688456
1	21393283	0.761229	0.238771	-0.169925
1	21429051	0.869976	0.130024	-0.0611784
1	21538209	0.841608	0.158392	-0.0895464
1	21574286	0.841608	0.158392	-0.0895464
1	21600761	0.841608	0.158392	-0.0895464
1	21629263	0.841608	0.158392	-0.0895464
1	21656798	0.841608	0.158392	-0.0895464
1	21693513	0.963357	0.036643	0.0322026
1	21714209	0.963357	0.036643	0.0322026
1	21772069	0.963357	0.036643	0.0322026
1	21864313	1	0	0.0688456
1	21897220	1	0	0.0688456
1	21925903	0.973995	0.0260047	0.0428406
1	21965277	0.971631	0.0283688	0.0404766
1	21992025	0.906619	0.0933806	-0.0245354
1	22031001	0.906619	0.0933806	-0.0245354
1	22074275	0.906619	0.0933806	-0.0245354
1	22110938	1	0	0.0688456
1	22148647	1	0	0.0688456
1	22187222	1	0	0.0688456
1	22387382	1	0	0.0688456
1	22407486	1	0	0.0688456
1	22510052	0.79078	0.20922	-0.140374
1	22590942	0.945626	0.0543735	0.0144716
1	22630942	0.86052	0.13948	-0.0706344
1	22662759	0.86052	0.13948	-0.0706344
1	22720015	0.86052	0.13948	-0.0706344
1	22823600	1	0	0.0688456
1	22863734	0.951537	0.0484634	0.0203826
1	22888847	0.951537	0.0484634	0.0203826
1	22943646	0.951537	0.0484634	0.0203826
1	22985729	1	0	0.0688456
1	23170625	0.862884	0.137116	-0.0682704
1	23217832	0.79078	0.20922	-0.140374
1	23255987	1	0	0.0688456
1	23307655	1	0	0.0688456
1	23340746	1	0	0.0688456
1	23374361	0.958629	0.0413712	0.0274746
1	23421942	0.913712	0.0862884	-0.0174424
1	23445630	0.921986	0.0780142	-0.00916842
1	23489264	0.921986	0.0780142	-0.00916842
1	23611389	0.921986	0.0780142	-0.00916842
1	23649052	0.921986	0.0780142	-0.00916842
1	23680672	0.834515	0.165485	-0.0966394
1	23713018	1	0	0.0688456
1	23734326	0.807329	0.192671	-0.123825
1	23794188	0.926714	0.0732861	-0.00444042
1	23847228	1	0	0.0688456
1	23869907	0.931442	0.0685579	0.000287582
1	23920676	0.920804	0.0791962	-0.0103504
1	23938895	0.920804	0.0791962	-0.0103504
1	24001042	0.920804	0.0791962	-0.0103504
1	24057738	0.800236	0.199764	-0.130918
1	24143414	0.800236	0.199764	-0.130918
1	24166595	0.800236	0.199764	-0.130918
1	24196197	1	0	0.0688456
1	24255576	0.960993	0.0390071	0.0298386
1	24278057	1	0	0.0688456
1	24302207	0.925532	0.0744681	-0.00562242
1	24338769	0.851064	0.148936	-0.0800904
1	24360390	0.851064	0.148936	-0.0800904
1	24397247	0.950355	0.0496454	0.0192006
1	24430863	1	0	0.0688456
1	24466535	1	0	0.0688456
1	24503396	0.804965	0.195035	-0.126189
1	24549757	1	0	0.0688456
1	24650251	0.893617	0.106383	-0.0375374
1	24692046	1	0	0.0688456
1	24735033	0.932624	0.0673759	0.00146958
1	24757983	1	0	0.0688456
1	24779790	1	0	0.0688456
1	24802375	0.975177	0.0248227	0.0440226
1	24880710	0.975177	0.0248227	0.0440226
1	24920136	0.843972	0.156028	-0.0871824
1	24950186	0.764775	0.235225	-0.166379
1	24982221	0.800236	0.199764	-0.130918
1	25010799	0.919622	0.0803783	-0.0115324
1	25049866	0.919622	0.0803783	-0.0115324
1	25154731	1	0	0.0688456
1	25244741	0.972813	0.0271868	0.0416586
1	25271869	0.972813	0.0271868	0.0416586
1	25289457	1	0	0.0688456
1	25321721	1	0	0.0688456
1	25471181	1	0	0.0688456
1	25502991	1	0	0.0688456
1	25542671	1	0	0.0688456
1	25576064	1	0	0.0688456
1	25607948	1	0	0.0688456
1	25647321	1	0	0.0688456
1	25685179	1	0	0.0688456
1	25789986	1	0	0.0688456
1	25889667	1	0	0.0688456
1	25964080	0.925532	0.0744681	-0.00562242
1	26038159	1	0	0.0688456
1	26063684	0.764775	0.235225	-0.166379
1	26150433	1	0	0.0688456
1	26223335	0.943262	0.0567376	0.0121076
1	26259422	1	0	0.0688456
1	26307924	1	0	0.0688456
1	26393362	0.736407	0.263593	-0.194747
1	26425477	0.859338	0.140662	-0.0718164
1	26453228	0.92435	0.0756501	-0.00680442
1	26644526	0.92435	0.0756501	-0.00680442
1	26674804	0.976359	0.0236407	0.0452046
1	26782245	0.862884	0.137116	-0.0682704
1	26821811	0.862884	0.137116	-0.0682704
1	26873390	1	0	0.0688456
1	26920553	1	0	0.0688456
1	26966818	1	0	0.0688456
1	27034490	1	0	0.0688456
1	27057982	1	0	0.0688456
1	27145992	1	0	0.0688456
1	27181523	1	0	0.0688456
1	27249385	1	0	0.0688456
1	27284985	1	0	0.0688456
1	27324745	1	0	0.0688456
1	27357510	1	0	0.0688456
1	27434665	1	0	0.0688456
1	27465349	1	0	0.0688456
1	27554075	1	0	0.0688456
1	27761036	1	0	0.0688456
1	27786985	0.827423	0.172577	-0.103731
1	27816806	1	0	0.0688456
1	27980058	0.829787	0.170213	-0.101367
1	28012133	0.940898	0.0591017	0.00974358
1	28034525	1	0	0.0688456
1	28074319	0.886525	0.113475	-0.0446294
1	28111487	0.886525	0.113475	-0.0446294
1	28162105	0.962175	0.0378251	0.0310206
1	28216247	0.956265	0.0437352	0.0251106
1	28242625	0.956265	0.0437352	0.0251106
1	28362687	0.956265	0.0437352	0.0251106
1	28389699	0.884161	0.115839	-0.0469934
1	28413168	0.884161	0.115839	-0.0469934
1	28485185	0.900709	0.0992908	-0.0304454
1	28572974	0.87234	0.12766	-0.0588144
1	28599381	0.93617	0.0638298	0.00501558
1	28622946	0.93617	0.0638298	0.00501558
1	28648176	0.963357	0.036643	0.0322026
1	28675718	0.950355	0.0496454	0.0192006
1	28868362	0.950355	0.0496454	0.0192006
1	28906462	0.874704	0.125296	-0.0564504
1	28940539	0.874704	0.125296	-0.0564504
1	28965587	0.874704	0.125296	-0.0564504
1	28978223	0.943262	0.0567376	0.0121076
1	29004968	0.917258	0.0827423	-0.0138964
1	29049389	0.931442	0.0685579	0.000287582
1	29073969	0.931442	0.0685579	0.000287582
1	29095768	0.931442	0.0685579	0.000287582
1	29130628	0.931442	0.0685579	0.000287582
1	29151717	0.931442	0.0685579	0.000287582
1	29195211	1	0	0.0688456
1	29242993	0.908983	0.0910165	-0.0221714
1	29273705	0.908983	0.0910165	-0.0221714
1	29303546	0.908983	0.0910165	-0.0221714
1	29420091	0.964539	0.035461	0.0333846
1	29454246	0.964539	0.035461	0.0333846
1	29507209	1	0	0.0688456
1	29524658	0.943262	0.0567376	0.0121076
1	29624956	1	0	0.0688456
1	29696010	0.91844	0.0815603	-0.0127144
1	29703470	0.91844	0.0815603	-0.0127144
1	29763188	0.888889	0.111111	-0.0422654
1	29807709	0.908983	0.0910165	-0.0221714
1	29889334	1	0	0.0688456
1	29917811	0.800236	0.199764	-0.130918
1	29984406	0.800236	0.199764	-0.130918
1	30024945	1	0	0.0688456
1	30156822	1	0	0.0688456
1	30185657	1	0	0.0688456
1	30224415	1	0	0.0688456
1	30259943	1	0	0.0688456
1	30333360	1	0	0.0688456
1	30414871	1	0	0.0688456
1	30543596	1	0	0.0688456
1	30570926	0.869976	0.130024	-0.0611784
1	30606444	0.970449	0.0295508	0.0392946
1	30655372	0.970449	0.0295508	0.0392946
1	30701874	0.970449	0.0295508	0.0392946
1	30724028	1	0	0.0688456
1	30744150	1	0	0.0688456
1	30813844	0.920804	0.0791962	-0.0103504
1	30865885	0.920804	0.0791962	-0.0103504
1	30987508	1	0	0.0688456
1	31013633	1	0	0.0688456
1	31038475	1	0	0.0688456
1	31173269	1	0	0.0688456
1	31206393	1	0	0.0688456
1	31239593	1	0	0.0688456
1	31269020	1	0	0.0688456
1	31325294	1	0	0.0688456
1	31407370	0.858156	0.141844	-0.0729984
1	31551425	0.864066	0.135934	-0.0670884
1	31659179	0.864066	0.135934	-0.0670884
1	31700738	0.864066	0.135934	-0.0670884
1	31815750	0.953901	0.0460993	0.0227466
1	31840031	1	0	0.0688456
1	31870106	1	0	0.0688456
1	31923335	1	0	0.0688456
1	31991587	1	0	0.0688456
1	32036293	1	0	0.0688456
1	32078797	1	0	0.0688456
1	32115552	0.953901	0.0460993	0.0227466
1	32207504	0.953901	0.0460993	0.0227466
1	32251123	0.953901	0.0460993	0.0227466
1	32309198	0.94208	0.0579196	0.0109256
1	32340451	0.960993	0.0390071	0.0298386
1	32411801	0.834515	0.165485	-0.0966394
1	32449976	0.834515	0.165485	-0.0966394
1	32476659	0.834515	0.165485	-0.0966394
1	32509969	0.834515	0.165485	-0.0966394
1	32558213	0.93617	0.0638298	0.00501558
1	32598751	1	0	0.0688456
1	32640760	0.927896	0.072104	-0.00325842
1	32700496	0.927896	0.072104	-0.00325842
1	32738897	0.927896	0.072104	-0.00325842
1	32781614	1	0	0.0688456
1	32883377	0.878251	0.121749	-0.0529034
1	32905173	0.940898	0.0591017	0.00974358
1	32961952	1	0	0.0688456
1	33004440	1	0	0.0688456
1	33036107	0.91253	0.0874704	-0.0186244
1	33068789	0.851064	0.148936	-0.0800904
1	33098389	0.730496	0.269504	-0.200658
1	33125906	0.730496	0.269504	-0.200658
1	33176151	0.730496	0.269504	-0.200658
1	33284142	0.730496	0.269504	-0.200658
1	33305018	1	0	0.0688456
1	33343019	1	0	0.0688456
1	33376191	1	0	0.0688456
1	33407744	0.86643	0.13357	-0.0647244
1	33487311	0.86643	0.13357	-0.0647244
1	33535419	0.86643	0.13357	-0.0647244
1	33561227	0.86643	0.13357	-0.0647244
1	33593708	0.966903	0.0330969	0.0357486
1	33673851	0.966903	0.0330969	0.0357486
1	33701090	0.966903	0.0330969	0.0357486
1	33752708	0.959811	0.0401891	0.0286566
1	33806073	0.881797	0.118203	-0.0493574
1	33883601	0.881797	0.118203	-0.0493574
1	33909702	1	0	0.0688456
1	33933829	1	0	0.0688456
1	33970922	1	0	0.0688456
1	33995685	1	0	0.0688456
1	34033754	0.921986	0.0780142	-0.00916842
1	34076119	0.886525	0.113475	-0.0446294
1	34179096	0.886525	0.113475	-0.0446294
1	34202504	0.869976	0.130024	-0.0611784
1	34240957	1	0	0.0688456
1	34274411	1	0	0.0688456
1	34304788	0.911348	0.0886525	-0.0198064
1	34337867	0.939716	0.0602837	0.00856158
1	34362750	0.939716	0.0602837	0.00856158
1	34386012	1	0	0.0688456
1	34407892	1	0	0.0688456
1	34450639	1	0	0.0688456
1	34492226	0.833333	0.166667	-0.0978214
1	34515637	0.908983	0.0910165	-0.0221714
1	34562999	0.908983	0.0910165	-0.0221714
1	34584932	0.93617	0.0638298	0.00501558
1	34613754	0.93617	0.0638298	0.00501558
1	34635120	0.93617	0.0638298	0.00501558
1	34734151	0.93617	0.0638298	0.00501558
1	34864497	0.93617	0.0638298	0.00501558
1	34903570	0.93617	0.0638298	0.00501558
1	34934516	0.93617	0.0638298	0.00501558
1	34970709	0.93617	0.0638298	0.00501558
1	35014129	0.956265	0.0437352	0.0251106
1	35157504	0.951537	0.0484634	0.0203826
1	35314693	0.951537	0.0484634	0.0203826
1	35367693	0.839243	0.160757	-0.0919114
1	35406392	0.839243	0.160757	-0.0919114
1	35561495	1	0	0.0688456
1	35604177	0.919622	0.0803783	-0.0115324
1	35631308	0.919622	0.0803783	-0.0115324
1	35692760	1	0	0.0688456
1	35716396	1	0	0.0688456
1	35812530	1	0	0.0688456
1	35923613	1	0	0.0688456
1	35952652	1	0	0.0688456
1	35993477	0.869976	0.130024	-0.0611784
1	36059447	1	0	0.0688456
1	36086641	0.851064	0.148936	-0.0800904
1	36119886	0.851064	0.148936	-0.0800904
1	36181744	0.898345	0.101655	-0.0328094
1	36209316	0.898345	0.101655	-0.0328094
1	36239709	0.958629	0.0413712	0.0274746
1	36267086	0.952719	0.0472813	0.0215646
1	36293997	0.952719	0.0472813	0.0215646
1	36319993	0.952719	0.0472813	0.0215646
1	36399349	0.952719	0.0472813	0.0215646
1	36595968	1	0	0.0688456
1	36636902	0.897163	0.102837	-0.0339914
1	36664556	0.897163	0.102837	-0.0339914
1	36824286	0.958629	0.0413712	0.0274746
1	36874545	0.958629	0.0413712	0.0274746
1	36903496	0.958629	0.0413712	0.0274746
1	36985868	0.958629	0.0413712	0.0274746
1	37017145	0.971631	0.0283688	0.0404766
1	37046480	1	0	0.0688456
1	37088650	1	0	0.0688456
1	37117597	1	0	0.0688456
1	37174447	1	0	0.0688456
1	37209389	1	0	0.0688456
1	37245658	1	0	0.0688456
1	37289127	0.814421	0.185579	-0.116733
1	37321005	1	0	0.0688456
1	37355979	0.953901	0.0460993	0.0227466
1	37385708	0.959811	0.0401891	0.0286566
1	37430753	0.892435	0.107565	-0.0387194
1	37500892	0.867612	0.132388	-0.0635424
1	37542495	0.867612	0.132388	-0.0635424
1	37633970	0.867612	0.132388	-0.0635424
1	37862758	1	0	0.0688456
1	37909243	1	0	0.0688456
1	38054226	1	0	0.0688456
1	38098101	1	0	0.0688456
1	38230818	1	0	0.0688456
1	38378215	1	0	0.0688456
1	38488896	1	0	0.0688456
1	38624975	1	0	0.0688456
1	38649369	0.884161	0.115839	-0.0469934
1	38748703	0.722222	0.277778	-0.208932
1	38811666	0.847518	0.152482	-0.0836364
1	38863022	0.977541	0.0224586	0.0463866
1	38908284	1	0	0.0688456
1	38982951	0.799054	0.200946	-0.1321
1	39053558	0.799054	0.200946	-0.1321
1	39083240	0.92435	0.0756501	-0.00680442
1	39232695	0.92435	0.0756501	-0.00680442
1	39259346	1	0	0.0688456
1	39339779	0.886525	0.113475	-0.0446294
1	39500943	1	0	0.0688456
1	39538704	1	0	0.0688456
1	39572166	0.900709	0.0992908	-0.0304454
1	39595785	0.900709	0.0992908	-0.0304454
1	39653311	1	0	0.0688456
1	39692931	0.799054	0.200946	-0.1321
1	39754319	0.763593	0.236407	-0.167561
1	39779727	0.763593	0.236407	-0.167561
1	39813886	0.763593	0.236407	-0.167561
1	39840805	0.763593	0.236407	-0.167561
1	39877948	1	0	0.0688456
1	39902902	1	0	0.0688456
1	39922217	0.884161	0.115839	-0.0469934
1	39973939	0.972813	0.0271868	0.0416586
1	40046179	0.972813	0.0271868	0.0416586
1	40078462	0.972813	0.0271868	0.0416586
1	40110845	0.917258	0.0827423	-0.0138964
1	40136221	0.85461	0.14539	-0.0765444
1	40206017	1	0	0.0688456
1	40258896	1	0	0.0688456
1	40300907	0.926714	0.0732861	-0.00444042
1	40323085	0.926714	0.0732861	-0.00444042
1	40353369	0.926714	0.0732861	-0.00444042
1	40379850	0.943262	0.0567376	0.0121076
1	40395870	0.817967	0.182033	-0.113187
1	40427450	0.969267	0.0307329	0.0381126
1	40465985	0.911348	0.0886525	-0.0198064
1	40495849	0.911348	0.0886525	-0.0198064
1	40540792	0.708038	0.291962	-0.223116
1	40589118	0.708038	0.291962	-0.223116
1	40656841	0.972813	0.0271868	0.0416586
1	40722332	0.972813	0.0271868	0.0416586
1	40794773	0.916076	0.0839243	-0.0150784
1	40830066	0.916076	0.0839243	-0.0150784
1	40854754	0.93617	0.0638298	0.00501558
1	40879690	0.93617	0.0638298	0.00501558
1	40967217	1	0	0.0688456
1	41000663	0.968085	0.0319149	0.0369306
1	41067306	1	0	0.0688456
1	41089334	1	0	0.0688456
1	41191350	1	0	0.0688456
1	41288098	0.874704	0.125296	-0.0564504
1	41315418	0.874704	0.125296	-0.0564504
1	41379300	0.947991	0.0520095	0.0168366
1	41417336	1	0	0.0688456
1	41441063	0.900709	0.0992908	-0.0304454
1	41465449	0.933806	0.0661939	0.00265158
1	41490266	0.933806	0.0661939	0.00265158
1	41516238	0.933806	0.0661939	0.00265158
1	41577955	1	0	0.0688456
1	41608221	1	0	0.0688456
1	41639553	0.917258	0.0827423	-0.0138964
1	41732937	0.94208	0.0579196	0.0109256
1	41756440	1	0	0.0688456
1	41785203	0.768322	0.231678	-0.162832
1	41834501	0.803783	0.196217	-0.127371
1	41870746	0.959811	0.0401891	0.0286566
1	41893320	0.892435	0.107565	-0.0387194
1	41913980	0.892435	0.107565	-0.0387194
1	41955764	0.892435	0.107565	-0.0387194
1	41976576	1	0	0.0688456
1	41999570	1	0	0.0688456
1	42074611	1	0	0.0688456
1	42142033	1	0	0.0688456
1	42190693	1	0	0.0688456
1	42265516	1	0	0.0688456
1	42295681	1	0	0.0688456
1	42313742	1	0	0.0688456
1	42345465	1	0	0.0688456
1	42370661	1	0	0.0688456
1	42404391	1	0	0.0688456
1	42493010	0.87234	0.12766	-0.0588144
1	42542346	1	0	0.0688456
1	42570535	1	0	0.0688456
1	42620205	1	0	0.0688456
1	42721268	1	0	0.0688456
1	42749580	1	0	0.0688456
1	42771916	1	0	0.0688456
1	42799445	1	0	0.0688456
1	42843006	1	0	0.0688456
1	42890259	1	0	0.0688456
1	42926817	1	0	0.0688456
1	42960837	0.972813	0.0271868	0.0416586
1	43022615	0.838061	0.161939	-0.0930934
1	43067020	0.838061	0.161939	-0.0930934
1	43092980	0.732861	0.267139	-0.198293
1	43145332	0.786052	0.213948	-0.145102
1	43181180	0.93026	0.06974	-0.000894418
1	43205575	1	0	0.0688456
1	43246545	1	0	0.0688456
1	43271718	1	0	0.0688456
1	43293171	1	0	0.0688456
1	43317853	0.903073	0.0969267	-0.0280814
1	43344918	0.903073	0.0969267	-0.0280814
1	43383595	0.903073	0.0969267	-0.0280814
1	43424668	0.903073	0.0969267	-0.0280814
1	43449434	0.966903	0.0330969	0.0357486
1	43471154	1	0	0.0688456
1	43504364	0.943262	0.0567376	0.0121076
1	43541278	0.943262	0.0567376	0.0121076
1	43569660	0.943262	0.0567376	0.0121076
1	43670143	1	0	0.0688456
1	43694788	1	0	0.0688456
1	43735256	1	0	0.0688456
1	43800144	1	0	0.0688456
1	43861492	1	0	0.0688456
1	43932562	1	0	0.0688456
1	43989116	1	0	0.0688456
1	44019050	1	0	0.0688456
1	44118691	1	0	0.0688456
1	44143107	0.800236	0.199764	-0.130918
1	44215211	0.800236	0.199764	-0.130918
1	44250030	0.800236	0.199764	-0.130918
1	44446453	0.800236	0.199764	-0.130918
1	44569518	1	0	0.0688456
1	44593858	0.855792	0.144208	-0.0753624
1	44623201	1	0	0.0688456
1	44643255	0.910165	0.0898345	-0.0209894
1	44667878	1	0	0.0688456
1	44692942	1	0	0.0688456
1	44752791	0.969267	0.0307329	0.0381126
1	44776759	1	0	0.0688456
1	44813737	1	0	0.0688456
1	44862308	0.803783	0.196217	-0.127371
1	44883531	0.803783	0.196217	-0.127371
1	44922334	0.803783	0.196217	-0.127371
1	44985808	0.966903	0.0330969	0.0357486
1	45038244	0.966903	0.0330969	0.0357486
1	45067210	0.966903	0.0330969	0.0357486
1	45113934	0.966903	0.0330969	0.0357486
1	45214460	1	0	0.0688456
1	45375265	1	0	0.0688456
1	45423220	0.830969	0.169031	-0.100185
1	45452593	0.830969	0.169031	-0.100185
1	45515052	0.830969	0.169031	-0.100185
1	45546359	0.830969	0.169031	-0.100185
1	45569587	0.830969	0.169031	-0.100185
1	45592209	0.830969	0.169031	-0.100185
1	45614604	0.849882	0.150118	-0.0812724
1	45657940	0.849882	0.150118	-0.0812724
1	45683339	0.901891	0.0981087	-0.0292634
1	45711935	0.901891	0.0981087	-0.0292634
1	45772634	0.901891	0.0981087	-0.0292634
1	45804182	1	0	0.0688456
1	45830593	1	0	0.0688456
1	45864540	1	0	0.0688456
1	45900804	1	0	0.0688456
1	45926861	1	0	0.0688456
1	45957974	1	0	0.0688456
1	46038017	1	0	0.0688456
1	46118784	1	0	0.0688456
1	46138869	1	0	0.0688456
1	46159469	1	0	0.0688456
1	46201490	1	0	0.0688456
1	46251987	1	0	0.0688456
1	46283541	1	0	0.0688456
1	46321775	0.956265	0.0437352	0.0251106
1	46370195	0.953901	0.0460993	0.0227466
1	46402519	0.956265	0.0437352	0.0251106
1	46436110	0.956265	0.0437352	0.0251106
1	46556034	0.956265	0.0437352	0.0251106
1	46595049	0.956265	0.0437352	0.0251106
1	46620571	0.695035	0.304965	-0.236119
1	46648008	0.695035	0.304965	-0.236119
1	46675519	0.695035	0.304965	-0.236119
1	46778649	0.695035	0.304965	-0.236119
1	46926971	0.695035	0.304965	-0.236119
1	47011181	0.695035	0.304965	-0.236119
1	47123160	1	0	0.0688456
1	47251774	0.804965	0.195035	-0.126189
1	47296021	0.827423	0.172577	-0.103731
1	47320175	0.827423	0.172577	-0.103731
1	47389301	0.827423	0.172577	-0.103731
1	47417243	0.827423	0.172577	-0.103731
1	47445935	0.827423	0.172577	-0.103731
1	47479177	0.827423	0.172577	-0.103731
1	47524118	0.827423	0.172577	-0.103731
1	47552065	0.827423	0.172577	-0.103731
1	47637704	0.86052	0.13948	-0.0706344
1	47669197	1	0	0.0688456
1	47701359	1	0	0.0688456
1	47745480	1	0	0.0688456
1	47771799	0.893617	0.106383	-0.0375374
1	47788706	0.893617	0.106383	-0.0375374
1	47807494	0.931442	0.0685579	0.000287582
1	47831916	0.931442	0.0685579	0.000287582
1	47856002	0.931442	0.0685579	0.000287582
1	47945210	0.931442	0.0685579	0.000287582
1	47973478	0.931442	0.0685579	0.000287582
1	48026603	0.944444	0.0555556	0.0132896
1	48063154	0.946809	0.0531915	0.0156546
1	48105788	0.958629	0.0413712	0.0274746
1	48130491	0.958629	0.0413712	0.0274746
1	48181287	0.958629	0.0413712	0.0274746
1	48347264	1	0	0.0688456
1	48371463	0.937352	0.0626478	0.00619758
1	48394374	1	0	0.0688456
1	48425887	0.920804	0.0791962	-0.0103504
1	48499242	0.920804	0.0791962	-0.0103504
1	48523202	1	0	0.0688456
1	48629895	0.914894	0.0851064	-0.0162604
1	48701612	0.879433	0.120567	-0.0517214
1	48726549	0.879433	0.120567	-0.0517214
1	48772543	0.927896	0.072104	-0.00325842
1	48802718	0.887707	0.112293	-0.0434474
1	48843080	1	0	0.0688456
1	48866528	1	0	0.0688456
1	48971016	1	0	0.0688456
1	49161822	0.91253	0.0874704	-0.0186244
1	49230292	1	0	0.0688456
1	49279500	1	0	0.0688456
1	49318678	1	0	0.0688456
1	49341658	0.966903	0.0330969	0.0357486
1	49393074	0.966903	0.0330969	0.0357486
1	49480638	0.956265	0.0437352	0.0251106
1	49532893	0.882979	0.117021	-0.0481754
1	49578738	0.882979	0.117021	-0.0481754
1	49618441	0.93617	0.0638298	0.00501558
1	49734575	0.963357	0.036643	0.0322026
1	49765653	0.963357	0.036643	0.0322026
1	50077376	0.932624	0.0673759	0.00146958
1	50111414	0.932624	0.0673759	0.00146958
1	50158235	0.911348	0.0886525	-0.0198064
1	50191130	1	0	0.0688456
1	50230596	1	0	0.0688456
1	50252331	1	0	0.0688456
1	50291207	1	0	0.0688456
1	50320575	1	0	0.0688456
1	50359829	0.972813	0.0271868	0.0416586
1	50410352	1	0	0.0688456
1	50434457	1	0	0.0688456
1	50465233	1	0	0.0688456
1	50511043	1	0	0.0688456
1	50574353	0.970449	0.0295508	0.0392946
1	50621585	0.814421	0.185579	-0.116733
1	50652927	0.814421	0.185579	-0.116733
1	50680039	0.814421	0.185579	-0.116733
1	50732049	0.814421	0.185579	-0.116733
1	50775613	0.814421	0.185579	-0.116733
1	50815882	0.814421	0.185579	-0.116733
1	50857462	0.956265	0.0437352	0.0251106
1	50884893	0.900709	0.0992908	-0.0304454
1	50993685	0.900709	0.0992908	-0.0304454
1	51033230	0.900709	0.0992908	-0.0304454
1	51169451	1	0	0.0688456
1	51211635	0.973995	0.0260047	0.0428406
1	51258380	1	0	0.0688456
1	51289087	1	0	0.0688456
1	51329816	0.846336	0.153664	-0.0848184
1	51376525	0.846336	0.153664	-0.0848184
1	51403723	0.846336	0.153664	-0.0848184
1	51598998	0.886525	0.113475	-0.0446294
1	51654778	0.886525	0.113475	-0.0446294
1	51721572	0.886525	0.113475	-0.0446294
1	51768647	0.886525	0.113475	-0.0446294
1	51845103	0.972813	0.0271868	0.0416586
1	51925506	0.972813	0.0271868	0.0416586
1	51994611	1	0	0.0688456
1	52030982	1	0	0.0688456
1	52135065	0.86643	0.13357	-0.0647244
1	52251694	1	0	0.0688456
1	52306846	1	0	0.0688456
1	52409229	0.934988	0.0650118	0.00383358
1	52430945	1	0	0.0688456
1	52493772	1	0	0.0688456
1	52537365	1	0	0.0688456
1	52644883	1	0	0.0688456
1	52676405	0.834515	0.165485	-0.0966394
1	52696732	0.834515	0.165485	-0.0966394
1	52719660	0.834515	0.165485	-0.0966394
1	52748123	0.834515	0.165485	-0.0966394
1	52801665	0.94208	0.0579196	0.0109256
1	52834285	0.94208	0.0579196	0.0109256
1	52874728	1	0	0.0688456
1	52915041	1	0	0.0688456
1	52953518	1	0	0.0688456
1	52979497	1	0	0.0688456
1	53064069	0.855792	0.144208	-0.0753624
1	53084847	0.947991	0.0520095	0.0168366
1	53133677	0.947991	0.0520095	0.0168366
1	53238076	0.947991	0.0520095	0.0168366
1	53270356	0.953901	0.0460993	0.0227466
1	53296440	0.953901	0.0460993	0.0227466
1	53364989	0.953901	0.0460993	0.0227466
1	53388440	0.953901	0.0460993	0.0227466
1	53489802	0.953901	0.0460993	0.0227466
1	53528573	1	0	0.0688456
1	53551656	1	0	0.0688456
1	53582877	0.958629	0.0413712	0.0274746
1	53630189	0.904255	0.0957447	-0.0268994
1	53679183	0.904255	0.0957447	-0.0268994
1	53706235	0.920804	0.0791962	-0.0103504
1	53753590	0.920804	0.0791962	-0.0103504
1	53841826	0.830969	0.169031	-0.100185
1	53968516	0.830969	0.169031	-0.100185
1	53995142	0.830969	0.169031	-0.100185
1	54032055	0.920804	0.0791962	-0.0103504
1	54052439	1	0	0.0688456
1	54074552	0.962175	0.0378251	0.0310206
1	54102324	0.900709	0.0992908	-0.0304454
1	54131851	0.900709	0.0992908	-0.0304454
1	54179627	0.963357	0.036643	0.0322026
1	54259681	0.963357	0.036643	0.0322026
1	54317344	0.969267	0.0307329	0.0381126
1	54342104	0.969267	0.0307329	0.0381126
1	54371655	0.969267	0.0307329	0.0381126
1	54390349	0.892435	0.107565	-0.0387194
1	54460795	0.892435	0.107565	-0.0387194
1	54501549	0.93026	0.06974	-0.000894418
1	54523895	0.916076	0.0839243	-0.0150784
1	54590850	0.963357	0.036643	0.0322026
1	54625163	1	0	0.0688456
1	54646465	1	0	0.0688456
1	54690810	0.91844	0.0815603	-0.0127144
1	54714755	0.91844	0.0815603	-0.0127144
1	54774488	0.758865	0.241135	-0.172289
1	54819828	0.758865	0.241135	-0.172289
1	54844550	0.758865	0.241135	-0.172289
1	54901166	0.953901	0.0460993	0.0227466
1	54958273	0.886525	0.113475	-0.0446294
1	54988164	0.886525	0.113475	-0.0446294
1	55057917	0.886525	0.113475	-0.0446294
1	55107953	0.913712	0.0862884	-0.0174424
1	55150553	0.940898	0.0591017	0.00974358
1	55174553	0.940898	0.0591017	0.00974358
1	55259756	0.940898	0.0591017	0.00974358
1	55288120	0.940898	0.0591017	0.00974358
1	55326027	0.940898	0.0591017	0.00974358
1	55359042	0.826241	0.173759	-0.104913
1	55386945	0.921986	0.0780142	-0.00916842
1	55444187	0.921986	0.0780142	-0.00916842
1	55469249	0.862884	0.137116	-0.0682704
1	55499124	0.862884	0.137116	-0.0682704
1	55544288	0.973995	0.0260047	0.0428406
1	55784222	0.823877	0.176123	-0.107277
1	55810689	0.823877	0.176123	-0.107277
1	55832662	0.823877	0.176123	-0.107277
1	55930246	0.893617	0.106383	-0.0375374
1	55995337	0.822695	0.177305	-0.108459
1	56084928	0.926714	0.0732861	-0.00444042
1	56193336	0.926714	0.0732861	-0.00444042
1	56294040	0.926714	0.0732861	-0.00444042
1	56505444	1	0	0.0688456
1	56551196	1	0	0.0688456
1	56612660	0.956265	0.0437352	0.0251106
1	56648072	0.932624	0.0673759	0.00146958
1	56669858	0.932624	0.0673759	0.00146958
1	56706072	0.950355	0.0496454	0.0192006
1	56817352	0.899527	0.100473	-0.0316274
1	56864714	0.932624	0.0673759	0.00146958
1	56901848	0.932624	0.0673759	0.00146958
1	56983259	0.973995	0.0260047	0.0428406
1	57050886	0.973995	0.0260047	0.0428406
1	57141557	0.973995	0.0260047	0.0428406
1	57170980	0.973995	0.0260047	0.0428406
1	57192123	0.916076	0.0839243	-0.0150784
1	57238377	0.916076	0.0839243	-0.0150784
1	57341049	1	0	0.0688456
1	57426987	1	0	0.0688456
1	57590207	1	0	0.0688456
1	57623335	1	0	0.0688456
1	57660748	1	0	0.0688456
1	57692535	1	0	0.0688456
1	57752344	0.943262	0.0567376	0.0121076
1	57812704	0.943262	0.0567376	0.0121076
1	57890954	1	0	0.0688456
1	57913747	1	0	0.0688456
1	57941195	0.91844	0.0815603	-0.0127144
1	58210936	0.911348	0.0886525	-0.0198064
1	58402388	0.911348	0.0886525	-0.0198064
1	58444431	0.869976	0.130024	-0.0611784
1	58668639	0.945626	0.0543735	0.0144716
1	58722694	0.956265	0.0437352	0.0251106
1	58760778	0.956265	0.0437352	0.0251106
1	58934846	0.923168	0.0768322	-0.00798642
1	58985342	1	0	0.0688456
1	59071436	1	0	0.0688456
1	59256538	0.859338	0.140662	-0.0718164
1	59279533	0.835697	0.164303	-0.0954574
1	59337004	0.937352	0.0626478	0.00619758
1	59409838	0.879433	0.120567	-0.0517214
1	59409839	0.879433	0.120567	-0.0517214
1	59435634	1	0	0.0688456
1	59463782	0.794326	0.205674	-0.136828
1	59535729	0.794326	0.205674	-0.136828
1	59561102	0.794326	0.205674	-0.136828
1	59590958	0.973995	0.0260047	0.0428406
1	59614492	0.907801	0.0921986	-0.0233534
1	59647840	0.907801	0.0921986	-0.0233534
1	59683842	0.939716	0.0602837	0.00856158
1	59754059	1	0	0.0688456
1	59770920	1	0	0.0688456
1	59796999	1	0	0.0688456
1	59852828	1	0	0.0688456
1	59879169	1	0	0.0688456
1	59971879	0.871158	0.128842	-0.0599964
1	60008528	0.871158	0.128842	-0.0599964
1	60082447	0.871158	0.128842	-0.0599964
1	60116734	0.871158	0.128842	-0.0599964
1	60140981	0.871158	0.128842	-0.0599964
1	60187594	0.968085	0.0319149	0.0369306
1	60231667	0.85461	0.14539	-0.0765444
1	60254737	0.85461	0.14539	-0.0765444
1	60321156	0.858156	0.141844	-0.0729984
1	60378888	0.825059	0.174941	-0.106095
1	60411957	1	0	0.0688456
1	60435125	0.921986	0.0780142	-0.00916842
1	60477492	0.913712	0.0862884	-0.0174424
1	60562020	0.873522	0.126478	-0.0576324
1	60753573	0.873522	0.126478	-0.0576324
1	60787763	0.949173	0.0508274	0.0180186
1	60822626	0.949173	0.0508274	0.0180186
1	60862725	0.830969	0.169031	-0.100185
1	60889674	0.819149	0.180851	-0.112005
1	60930420	0.819149	0.180851	-0.112005
1	60956897	0.819149	0.180851	-0.112005
1	60983992	0.819149	0.180851	-0.112005
1	61026239	0.959811	0.0401891	0.0286566
1	61125554	1	0	0.0688456
1	61155727	0.968085	0.0319149	0.0369306
1	61228131	1	0	0.0688456
1	61259392	0.788416	0.211584	-0.142738
1	61286751	0.86643	0.13357	-0.0647244
1	61357379	0.838061	0.161939	-0.0930934
1	61381912	0.838061	0.161939	-0.0930934
1	61450475	0.923168	0.0768322	-0.00798642
1	61469035	0.923168	0.0768322	-0.00798642
1	61508119	0.923168	0.0768322	-0.00798642
1	61530474	0.923168	0.0768322	-0.00798642
1	61540639	0.923168	0.0768322	-0.00798642
1	61652849	1	0	0.0688456
1	61681629	0.944444	0.0555556	0.0132896
1	61749066	0.944444	0.0555556	0.0132896
1	61777879	1	0	0.0688456
1	61806466	0.914894	0.0851064	-0.0162604
1	61832670	0.914894	0.0851064	-0.0162604
1	61900596	1	0	0.0688456
1	61936456	1	0	0.0688456
1	61996164	1	0	0.0688456
1	62104120	1	0	0.0688456
1	62184184	1	0	0.0688456
1	62230401	1	0	0.0688456
1	62251590	1	0	0.0688456
1	62303320	1	0	0.0688456
1	62344691	1	0	0.0688456
1	62420424	0.926714	0.0732861	-0.00444042
1	62585258	0.927896	0.072104	-0.00325842
1	62607089	0.927896	0.072104	-0.00325842
1	62696719	0.927896	0.072104	-0.00325842
1	62742180	1	0	0.0688456
1	62811670	1	0	0.0688456
1	62842581	0.962175	0.0378251	0.0310206
1	62873964	0.962175	0.0378251	0.0310206
1	62909449	0.950355	0.0496454	0.0192006
1	62968592	1	0	0.0688456
1	62998921	1	0	0.0688456
1	63025706	0.972813	0.0271868	0.0416586
1	63061634	0.972813	0.0271868	0.0416586
1	63098616	0.762411	0.237589	-0.168743
1	63127376	1	0	0.0688456
1	63159279	1	0	0.0688456
1	63199096	0.87234	0.12766	-0.0588144
1	63235795	0.87234	0.12766	-0.0588144
1	63277846	1	0	0.0688456
1	63319072	0.879433	0.120567	-0.0517214
1	63372417	0.825059	0.174941	-0.106095
1	63421529	0.825059	0.174941	-0.106095
1	63445511	0.973995	0.0260047	0.0428406
1	63468647	0.973995	0.0260047	0.0428406
1	63491880	0.86052	0.13948	-0.0706344
1	63527394	0.892435	0.107565	-0.0387194
1	63575356	0.892435	0.107565	-0.0387194
1	63653354	0.892435	0.107565	-0.0387194
1	63706033	0.892435	0.107565	-0.0387194
1	63742577	0.943262	0.0567376	0.0121076
1	63799085	0.815603	0.184397	-0.115551
1	63825188	0.815603	0.184397	-0.115551
1	63951419	0.815603	0.184397	-0.115551
1	64031787	0.815603	0.184397	-0.115551
1	64077996	0.958629	0.0413712	0.0274746
1	64145803	0.958629	0.0413712	0.0274746
1	64207146	0.898345	0.101655	-0.0328094
1	64276370	1	0	0.0688456
1	64301934	1	0	0.0688456
1	64322900	0.916076	0.0839243	-0.0150784
1	64407671	0.950355	0.0496454	0.0192006
1	64445959	0.950355	0.0496454	0.0192006
1	64474719	0.950355	0.0496454	0.0192006
1	64501909	0.950355	0.0496454	0.0192006
1	64525174	0.950355	0.0496454	0.0192006
1	64592861	1	0	0.0688456
1	64629383	1	0	0.0688456
1	64667900	1	0	0.0688456
1	64692368	1	0	0.0688456
1	64730690	1	0	0.0688456
1	64766940	0.892435	0.107565	-0.0387194
1	64788160	0.845154	0.154846	-0.0860004
1	64817535	1	0	0.0688456
1	64864266	1	0	0.0688456
1	64908763	0.946809	0.0531915	0.0156546
1	64955929	0.944444	0.0555556	0.0132896
1	64990681	0.94208	0.0579196	0.0109256
1	65025357	0.920804	0.0791962	-0.0103504
1	65082461	0.764775	0.235225	-0.166379
1	65103965	0.953901	0.0460993	0.0227466
1	65126749	1	0	0.0688456
1	65171617	0.838061	0.161939	-0.0930934
1	65203417	0.838061	0.161939	-0.0930934
1	65226899	0.838061	0.161939	-0.0930934
1	65252905	0.838061	0.161939	-0.0930934
1	65276480	0.838061	0.161939	-0.0930934
1	65338549	1	0	0.0688456
1	65410263	0.973995	0.0260047	0.0428406
1	65433706	0.933806	0.0661939	0.00265158
1	65466612	0.686761	0.313239	-0.244393
1	65495613	0.899527	0.100473	-0.0316274
1	65522044	0.899527	0.100473	-0.0316274
1	65556352	0.921986	0.0780142	-0.00916842
1	65580210	0.934988	0.0650118	0.00383358
1	65624310	0.959811	0.0401891	0.0286566
1	65663517	0.959811	0.0401891	0.0286566
1	65769328	0.959811	0.0401891	0.0286566
1	65820557	1	0	0.0688456
1	65937547	1	0	0.0688456
1	65992275	0.87234	0.12766	-0.0588144
1	66121259	1	0	0.0688456
1	66139653	0.827423	0.172577	-0.103731
1	66188527	0.827423	0.172577	-0.103731
1	66230091	0.940898	0.0591017	0.00974358
1	66252625	0.940898	0.0591017	0.00974358
1	66344261	1	0	0.0688456
1	66369026	0.947991	0.0520095	0.0168366
1	66398856	1	0	0.0688456
1	66450521	1	0	0.0688456
1	66483743	1	0	0.0688456
1	66519111	1	0	0.0688456
1	66604133	1	0	0.0688456
1	66630647	1	0	0.0688456
1	66668755	1	0	0.0688456
1	66696653	0.859338	0.140662	-0.0718164
1	66721297	0.859338	0.140662	-0.0718164
1	66759099	0.859338	0.140662	-0.0718164
1	66797315	1	0	0.0688456
1	66864968	1	0	0.0688456
1	66976165	1	0	0.0688456
1	67055698	0.858156	0.141844	-0.0729984
1	67083238	0.858156	0.141844	-0.0729984
1	67115284	0.858156	0.141844	-0.0729984
1	67160040	0.858156	0.141844	-0.0729984
1	67191387	0.877069	0.122931	-0.0540854
1	67212088	0.953901	0.0460993	0.0227466
1	67257036	0.953901	0.0460993	0.0227466
1	67286095	0.814421	0.185579	-0.116733
1	67310117	0.814421	0.185579	-0.116733
1	67331639	0.814421	0.185579	-0.116733
1	67399528	0.814421	0.185579	-0.116733
1	67444188	0.814421	0.185579	-0.116733
1	67491689	0.814421	0.185579	-0.116733
1	67702576	0.964539	0.035461	0.0333846
1	67734488	0.964539	0.035461	0.0333846
1	67764428	0.958629	0.0413712	0.0274746
1	67792994	0.958629	0.0413712	0.0274746
1	67814251	0.958629	0.0413712	0.0274746
1	67885415	0.869976	0.130024	-0.0611784
1	67909755	0.946809	0.0531915	0.0156546
1	67969838	0.946809	0.0531915	0.0156546
1	68023878	0.962175	0.0378251	0.0310206
1	68066718	0.825059	0.174941	-0.106095
1	68135318	0.943262	0.0567376	0.0121076
1	68153635	0.943262	0.0567376	0.0121076
1	68174701	0.943262	0.0567376	0.0121076
1	68227488	0.921986	0.0780142	-0.00916842
1	68268931	0.921986	0.0780142	-0.00916842
1	68307813	0.921986	0.0780142	-0.00916842
1	68353295	0.970449	0.0295508	0.0392946
1	68373678	0.970449	0.0295508	0.0392946
1	68403441	0.917258	0.0827423	-0.0138964
1	68457522	1	0	0.0688456
1	68507419	1	0	0.0688456
1	68579776	1	0	0.0688456
1	68604562	1	0	0.0688456
1	68891058	0.78487	0.21513	-0.146284
1	68937163	0.78487	0.21513	-0.146284
1	68966218	0.78487	0.21513	-0.146284
1	68997018	0.904255	0.0957447	-0.0268994
1	69022384	0.960993	0.0390071	0.0298386
1	69045500	0.920804	0.0791962	-0.0103504
1	69070681	1	0	0.0688456
1	69138050	0.969267	0.0307329	0.0381126
1	69201417	0.742317	0.257683	-0.188837
1	69244252	0.742317	0.257683	-0.188837
1	69250962	0.742317	0.257683	-0.188837
1	69283880	0.754137	0.245863	-0.177017
1	69359979	0.754137	0.245863	-0.177017
1	69386583	0.754137	0.245863	-0.177017
1	69435214	0.934988	0.0650118	0.00383358
1	69475667	1	0	0.0688456
1	69520131	1	0	0.0688456
1	69593576	0.749409	0.250591	-0.181745
1	69620870	0.869976	0.130024	-0.0611784
1	69659023	0.927896	0.072104	-0.00325842
1	69690407	0.927896	0.072104	-0.00325842
1	69777125	0.847518	0.152482	-0.0836364
1	69803449	1	0	0.0688456
1	69835860	1	0	0.0688456
1	69867959	0.968085	0.0319149	0.0369306
1	69905532	0.968085	0.0319149	0.0369306
1	69944271	0.968085	0.0319149	0.0369306
1	70100583	0.903073	0.0969267	-0.0280814
1	70159840	0.903073	0.0969267	-0.0280814
1	70191957	0.903073	0.0969267	-0.0280814
1	70284933	0.911348	0.0886525	-0.0198064
1	70343369	0.911348	0.0886525	-0.0198064
1	70408479	0.911348	0.0886525	-0.0198064
1	70481556	0.911348	0.0886525	-0.0198064
1	70527072	0.970449	0.0295508	0.0392946
1	70553668	1	0	0.0688456
1	70660314	1	0	0.0688456
1	70840701	1	0	0.0688456
1	70852215	1	0	0.0688456
1	70974318	0.793144	0.206856	-0.13801
1	70996099	0.973995	0.0260047	0.0428406
1	71070958	0.973995	0.0260047	0.0428406
1	71229187	0.777778	0.222222	-0.153376
1	71263427	1	0	0.0688456
1	71349186	1	0	0.0688456
1	71370844	0.960993	0.0390071	0.0298386
1	71431023	0.783688	0.216312	-0.147466
1	71504767	0.783688	0.216312	-0.147466
1	71602911	0.973995	0.0260047	0.0428406
1	71742005	0.94208	0.0579196	0.0109256
1	71764838	0.94208	0.0579196	0.0109256
1	71800147	0.94208	0.0579196	0.0109256
1	71932575	0.94208	0.0579196	0.0109256
1	71952197	0.94208	0.0579196	0.0109256
1	71990165	0.94208	0.0579196	0.0109256
1	72020602	0.94208	0.0579196	0.0109256
1	72052010	0.94208	0.0579196	0.0109256
1	72080335	0.94208	0.0579196	0.0109256
1	72102670	0.93617	0.0638298	0.00501558
1	72442882	0.946809	0.0531915	0.0156546
1	72605572	0.91844	0.0815603	-0.0127144
1	72640881	0.91844	0.0815603	-0.0127144
1	72689874	0.91844	0.0815603	-0.0127144
1	72736590	0.972813	0.0271868	0.0416586
1	72801931	1	0	0.0688456
1	72844496	1	0	0.0688456
1	72938740	1	0	0.0688456
1	72962249	1	0	0.0688456
1	73048145	0.881797	0.118203	-0.0493574
1	73077982	1	0	0.0688456
1	73106447	0.947991	0.0520095	0.0168366
1	73140918	0.932624	0.0673759	0.00146958
1	73182063	1	0	0.0688456
1	73239166	0.775414	0.224586	-0.15574
1	73286310	0.775414	0.224586	-0.15574
1	73321288	0.910165	0.0898345	-0.0209894
1	73404401	0.937352	0.0626478	0.00619758
1	73441389	0.945626	0.0543735	0.0144716
1	73568389	0.945626	0.0543735	0.0144716
1	73792634	0.945626	0.0543735	0.0144716
1	73821868	0.945626	0.0543735	0.0144716
1	73888042	1	0	0.0688456
1	73924347	0.888889	0.111111	-0.0422654
1	73950237	0.888889	0.111111	-0.0422654
1	73984119	0.888889	0.111111	-0.0422654
1	74009574	0.903073	0.0969267	-0.0280814
1	74046575	0.827423	0.172577	-0.103731
1	74075179	0.827423	0.172577	-0.103731
1	74197805	0.827423	0.172577	-0.103731
1	74219065	0.827423	0.172577	-0.103731
1	74282462	0.972813	0.0271868	0.0416586
1	74325400	0.972813	0.0271868	0.0416586
1	74355653	0.93617	0.0638298	0.00501558
1	74400912	0.93617	0.0638298	0.00501558
1	74435001	0.93617	0.0638298	0.00501558
1	74459840	1	0	0.0688456
1	74581903	0.93617	0.0638298	0.00501558
1	74643836	0.812057	0.187943	-0.119097
1	74751227	0.933806	0.0661939	0.00265158
1	74889706	0.933806	0.0661939	0.00265158
1	74917513	0.966903	0.0330969	0.0357486
1	75146323	0.886525	0.113475	-0.0446294
1	75171303	0.886525	0.113475	-0.0446294
1	75227225	0.886525	0.113475	-0.0446294
1	75258338	0.886525	0.113475	-0.0446294
1	75301239	0.816785	0.183215	-0.114369
1	75328281	1	0	0.0688456
1	75363231	0.945626	0.0543735	0.0144716
1	75505402	0.927896	0.072104	-0.00325842
1	75566470	0.937352	0.0626478	0.00619758
1	75588102	0.937352	0.0626478	0.00619758
1	75618069	1	0	0.0688456
1	75664393	0.865248	0.134752	-0.0659064
1	75691167	0.865248	0.134752	-0.0659064
1	75796077	0.865248	0.134752	-0.0659064
1	75880996	1	0	0.0688456
1	75904282	1	0	0.0688456
1	76248393	0.894799	0.105201	-0.0363554
1	76295386	0.892435	0.107565	-0.0387194
1	76331663	0.892435	0.107565	-0.0387194
1	76378436	1	0	0.0688456
1	76416854	1	0	0.0688456
1	76471373	0.956265	0.0437352	0.0251106
1	76622415	1	0	0.0688456
1	76645192	0.951537	0.0484634	0.0203826
1	76709967	0.951537	0.0484634	0.0203826
1	76739280	0.812057	0.187943	-0.119097
1	76792695	0.957447	0.0425532	0.0262926
1	76876908	1	0	0.0688456
1	76938175	1	0	0.0688456
1	76994474	0.940898	0.0591017	0.00974358
1	77207875	0.973995	0.0260047	0.0428406
1	77248361	0.973995	0.0260047	0.0428406
1	77322075	0.903073	0.0969267	-0.0280814
1	77420174	0.903073	0.0969267	-0.0280814
1	77485396	0.903073	0.0969267	-0.0280814
1	77559630	1	0	0.0688456
1	77606842	1	0	0.0688456
1	77671608	0.937352	0.0626478	0.00619758
1	77714385	0.937352	0.0626478	0.00619758
1	77889364	1	0	0.0688456
1	77983959	0.8487	0.1513	-0.0824544
1	78034231	0.8487	0.1513	-0.0824544
1	78088393	0.914894	0.0851064	-0.0162604
1	78449548	1	0	0.0688456
1	78511271	1	0	0.0688456
1	78637787	0.832151	0.167849	-0.0990034
1	78763254	0.832151	0.167849	-0.0990034
1	78791994	0.832151	0.167849	-0.0990034
1	78826926	0.832151	0.167849	-0.0990034
1	78904951	0.832151	0.167849	-0.0990034
1	78930531	0.906619	0.0933806	-0.0245354
1	78964672	0.906619	0.0933806	-0.0245354
1	78986953	1	0	0.0688456
1	79009807	1	0	0.0688456
1	79034999	1	0	0.0688456
1	79058798	1	0	0.0688456
1	79109155	0.972813	0.0271868	0.0416586
1	79143280	1	0	0.0688456
1	79169547	1	0	0.0688456
1	79217648	0.762411	0.237589	-0.168743
1	79274441	0.926714	0.0732861	-0.00444042
1	79324497	0.723404	0.276596	-0.20775
1	79359163	0.723404	0.276596	-0.20775
1	79498250	0.937352	0.0626478	0.00619758
1	79501059	0.964539	0.035461	0.0333846
1	79591551	0.964539	0.035461	0.0333846
1	79629427	0.861702	0.138298	-0.0694524
1	79671395	0.861702	0.138298	-0.0694524
1	79700956	1	0	0.0688456
1	79780029	0.8026	0.1974	-0.128554
1	79814427	0.8026	0.1974	-0.128554
1	79841328	0.8026	0.1974	-0.128554
1	79904055	0.8026	0.1974	-0.128554
1	79961896	0.8026	0.1974	-0.128554
1	80019442	0.8026	0.1974	-0.128554
1	80063107	0.934988	0.0650118	0.00383358
1	80103951	1	0	0.0688456
1	80140397	1	0	0.0688456
1	80160864	1	0	0.0688456
1	80198903	0.908983	0.0910165	-0.0221714
1	80269992	0.908983	0.0910165	-0.0221714
1	80427462	0.957447	0.0425532	0.0262926
1	80548510	0.957447	0.0425532	0.0262926
1	80576593	0.957447	0.0425532	0.0262926
1	80612046	0.72695	0.27305	-0.204204
1	80661482	1	0	0.0688456
1	80875014	1	0	0.0688456
1	80896616	1	0	0.0688456
1	80923799	0.927896	0.072104	-0.00325842
1	80945924	0.927896	0.072104	-0.00325842
1	80974985	0.885343	0.114657	-0.0458114
1	81018906	0.885343	0.114657	-0.0458114
1	81044806	0.885343	0.114657	-0.0458114
1	81072227	0.885343	0.114657	-0.0458114
1	81099711	1	0	0.0688456
1	81118415	1	0	0.0688456
1	81209053	0.793144	0.206856	-0.13801
1	81239683	0.793144	0.206856	-0.13801
1	81271586	0.937352	0.0626478	0.00619758
1	81345283	0.956265	0.0437352	0.0251106
1	81373204	0.956265	0.0437352	0.0251106
1	81458625	0.956265	0.0437352	0.0251106
1	81486839	0.971631	0.0283688	0.0404766
1	81516088	0.971631	0.0283688	0.0404766
1	81540249	1	0	0.0688456
1	81561737	0.916076	0.0839243	-0.0150784
1	81589478	0.916076	0.0839243	-0.0150784
1	81623098	0.878251	0.121749	-0.0529034
1	81656974	1	0	0.0688456
1	81702230	0.833333	0.166667	-0.0978214
1	81735566	0.833333	0.166667	-0.0978214
1	81760654	0.833333	0.166667	-0.0978214
1	81790858	0.969267	0.0307329	0.0381126
1	81831778	0.969267	0.0307329	0.0381126
1	81859735	0.920804	0.0791962	-0.0103504
1	81894812	0.920804	0.0791962	-0.0103504
1	82007029	0.920804	0.0791962	-0.0103504
1	82032365	0.920804	0.0791962	-0.0103504
1	82059960	0.920804	0.0791962	-0.0103504
1	82085098	0.920804	0.0791962	-0.0103504
1	82120231	0.920804	0.0791962	-0.0103504
1	82147822	0.920804	0.0791962	-0.0103504
1	82176939	0.920804	0.0791962	-0.0103504
1	82216432	0.920804	0.0791962	-0.0103504
1	82261456	0.917258	0.0827423	-0.0138964
1	82292403	0.917258	0.0827423	-0.0138964
1	82338088	0.917258	0.0827423	-0.0138964
1	82413102	0.957447	0.0425532	0.0262926
1	82436081	0.957447	0.0425532	0.0262926
1	82468782	0.957447	0.0425532	0.0262926
1	82510970	0.801418	0.198582	-0.129736
1	82559884	0.801418	0.198582	-0.129736
1	82680131	0.801418	0.198582	-0.129736
1	82702231	0.801418	0.198582	-0.129736
1	82725824	0.977541	0.0224586	0.0463866
1	82787221	0.977541	0.0224586	0.0463866
1	82834398	0.952719	0.0472813	0.0215646
1	82855049	0.916076	0.0839243	-0.0150784
1	82928948	0.916076	0.0839243	-0.0150784
1	82951366	0.916076	0.0839243	-0.0150784
1	83006326	0.916076	0.0839243	-0.0150784
1	83030921	0.951537	0.0484634	0.0203826
1	83081849	0.951537	0.0484634	0.0203826
1	83110583	0.868794	0.131206	-0.0623604
1	83132079	0.868794	0.131206	-0.0623604
1	83154570	0.868794	0.131206	-0.0623604
1	83267242	0.969267	0.0307329	0.0381126
1	83316586	0.969267	0.0307329	0.0381126
1	83402539	1	0	0.0688456
1	83458884	0.952719	0.0472813	0.0215646
1	83547131	0.952719	0.0472813	0.0215646
1	83618707	0.952719	0.0472813	0.0215646
1	83643332	0.945626	0.0543735	0.0144716
1	83807479	1	0	0.0688456
1	83838758	1	0	0.0688456
1	83859398	0.898345	0.101655	-0.0328094
1	83916372	1	0	0.0688456
1	84111692	0.926714	0.0732861	-0.00444042
1	84175752	0.926714	0.0732861	-0.00444042
1	84227252	0.975177	0.0248227	0.0440226
1	84254805	0.975177	0.0248227	0.0440226
1	84269107	0.903073	0.0969267	-0.0280814
1	84321230	0.903073	0.0969267	-0.0280814
1	84345904	0.820331	0.179669	-0.110823
1	84424501	0.820331	0.179669	-0.110823
1	84446080	1	0	0.0688456
1	84559546	1	0	0.0688456
1	84580772	0.932624	0.0673759	0.00146958
1	84614199	1	0	0.0688456
1	84679123	0.945626	0.0543735	0.0144716
1	84705191	0.877069	0.122931	-0.0540854
1	84790848	0.877069	0.122931	-0.0540854
1	84850448	0.877069	0.122931	-0.0540854
1	84897864	0.945626	0.0543735	0.0144716
1	84944278	0.945626	0.0543735	0.0144716
1	84991511	0.905437	0.0945626	-0.0257174
1	85079765	0.905437	0.0945626	-0.0257174
1	85151862	0.905437	0.0945626	-0.0257174
1	85178385	0.905437	0.0945626	-0.0257174
1	85200157	0.905437	0.0945626	-0.0257174
1	85294656	0.858156	0.141844	-0.0729984
1	85525315	0.852246	0.147754	-0.0789084
1	85671043	0.869976	0.130024	-0.0611784
1	85704001	0.951537	0.0484634	0.0203826
1	85760198	0.931442	0.0685579	0.000287582
1	85959409	0.931442	0.0685579	0.000287582
1	86029442	0.880615	0.119385	-0.0505394
1	86057271	0.880615	0.119385	-0.0505394
1	86134439	0.905437	0.0945626	-0.0257174
1	86351590	0.905437	0.0945626	-0.0257174
1	86421573	1	0	0.0688456
1	86448644	1	0	0.0688456
1	86476259	0.957447	0.0425532	0.0262926
1	86543082	1	0	0.0688456
1	86596243	0.858156	0.141844	-0.0729984
1	86642884	0.949173	0.0508274	0.0180186
1	86753474	0.949173	0.0508274	0.0180186
1	86777370	0.949173	0.0508274	0.0180186
1	86818418	0.923168	0.0768322	-0.00798642
1	86867787	0.962175	0.0378251	0.0310206
1	86888776	0.951537	0.0484634	0.0203826
1	86910584	0.951537	0.0484634	0.0203826
1	86968922	0.723404	0.276596	-0.20775
1	87017394	0.723404	0.276596	-0.20775
1	87100663	0.723404	0.276596	-0.20775
1	87161990	0.723404	0.276596	-0.20775
1	87226006	0.723404	0.276596	-0.20775
1	87402236	0.723404	0.276596	-0.20775
1	87424785	0.723404	0.276596	-0.20775
1	87454919	0.723404	0.276596	-0.20775
1	87539440	0.723404	0.276596	-0.20775
1	87573900	0.723404	0.276596	-0.20775
1	87615299	0.723404	0.276596	-0.20775
1	87664746	1	0	0.0688456
1	87725213	1	0	0.0688456
1	87774968	1	0	0.0688456
1	87802892	0.972813	0.0271868	0.0416586
1	87829634	0.93026	0.06974	-0.000894418
1	87876108	1	0	0.0688456
1	87913280	1	0	0.0688456
1	87941018	1	0	0.0688456
1	87972118	0.807329	0.192671	-0.123825
1	87992112	0.807329	0.192671	-0.123825
1	88022055	0.807329	0.192671	-0.123825
1	88050696	1	0	0.0688456
1	88086502	0.864066	0.135934	-0.0670884
1	88117471	1	0	0.0688456
1	88150843	0.913712	0.0862884	-0.0174424
1	88167139	0.913712	0.0862884	-0.0174424
1	88205509	1	0	0.0688456
1	88262684	1	0	0.0688456
1	88327865	1	0	0.0688456
1	88358715	0.826241	0.173759	-0.104913
1	88462591	0.826241	0.173759	-0.104913
1	88489434	0.826241	0.173759	-0.104913
1	88539617	0.826241	0.173759	-0.104913
1	88580973	0.826241	0.173759	-0.104913
1	88638760	0.910165	0.0898345	-0.0209894
1	88676538	0.910165	0.0898345	-0.0209894
1	88698235	0.910165	0.0898345	-0.0209894
1	88801264	0.910165	0.0898345	-0.0209894
1	88899250	1	0	0.0688456
1	89059581	0.797872	0.202128	-0.133282
1	89091419	0.797872	0.202128	-0.133282
1	89189213	0.969267	0.0307329	0.0381126
1	89243673	0.969267	0.0307329	0.0381126
1	89284818	1	0	0.0688456
1	89325400	1	0	0.0688456
1	89358747	0.877069	0.122931	-0.0540854
1	89389341	0.821513	0.178487	-0.109641
1	89431170	0.814421	0.185579	-0.116733
1	89453518	0.947991	0.0520095	0.0168366
1	89475293	0.93026	0.06974	-0.000894418
1	89509288	0.931442	0.0685579	0.000287582
1	89563554	0.919622	0.0803783	-0.0115324
1	89592448	0.919622	0.0803783	-0.0115324
1	89625133	0.919622	0.0803783	-0.0115324
1	89701222	0.919622	0.0803783	-0.0115324
1	89755328	0.919622	0.0803783	-0.0115324
1	89784824	0.919622	0.0803783	-0.0115324
1	89810818	0.919622	0.0803783	-0.0115324
1	89840519	0.904255	0.0957447	-0.0268994
1	89877873	1	0	0.0688456
1	89900842	1	0	0.0688456
1	89941301	1	0	0.0688456
1	90025134	0.898345	0.101655	-0.0328094
1	90067635	0.898345	0.101655	-0.0328094
1	90121176	0.944444	0.0555556	0.0132896
1	90156001	0.794326	0.205674	-0.136828
1	90196132	0.794326	0.205674	-0.136828
1	90242919	0.794326	0.205674	-0.136828
1	90311323	0.794326	0.205674	-0.136828
1	90347030	0.794326	0.205674	-0.136828
1	90377648	0.950355	0.0496454	0.0192006
1	90430877	0.875887	0.124113	-0.0552674
1	90503071	0.875887	0.124113	-0.0552674
1	90561071	0.875887	0.124113	-0.0552674
1	90637000	1	0	0.0688456
1	90661827	1	0	0.0688456
1	90689913	1	0	0.0688456
1	90714916	1	0	0.0688456
1	90759099	1	0	0.0688456
1	90802931	1	0	0.0688456
1	90895301	1	0	0.0688456
1	90916197	1	0	0.0688456
1	90956859	1	0	0.0688456
1	91001080	0.960993	0.0390071	0.0298386
1	91031267	0.959811	0.0401891	0.0286566
1	91066621	0.959811	0.0401891	0.0286566
1	91093330	0.959811	0.0401891	0.0286566
1	91117527	0.959811	0.0401891	0.0286566
1	91154241	0.944444	0.0555556	0.0132896
1	91248261	0.843972	0.156028	-0.0871824
1	91270222	0.843972	0.156028	-0.0871824
1	91315818	0.827423	0.172577	-0.103731
1	91358383	0.953901	0.0460993	0.0227466
1	91435586	1	0	0.0688456
1	91460563	1	0	0.0688456
1	91533901	1	0	0.0688456
1	91554463	1	0	0.0688456
1	91582464	1	0	0.0688456
1	91687256	0.965721	0.034279	0.0345666
1	91718782	1	0	0.0688456
1	91748217	1	0	0.0688456
1	91840712	0.93026	0.06974	-0.000894418
1	91857655	0.93026	0.06974	-0.000894418
1	91888946	0.960993	0.0390071	0.0298386
1	91904464	0.960993	0.0390071	0.0298386
1	92049324	0.960993	0.0390071	0.0298386
1	92171349	0.960993	0.0390071	0.0298386
1	92204771	1	0	0.0688456
1	92225849	0.92435	0.0756501	-0.00680442
1	92273799	1	0	0.0688456
1	92308130	1	0	0.0688456
1	92331878	1	0	0.0688456
1	92357722	1	0	0.0688456
1	92461552	0.865248	0.134752	-0.0659064
1	92495958	0.923168	0.0768322	-0.00798642
1	92581626	0.806147	0.193853	-0.125007
1	92615520	0.806147	0.193853	-0.125007
1	92648727	0.806147	0.193853	-0.125007
1	92687973	1	0	0.0688456
1	92856829	0.972813	0.0271868	0.0416586
1	92958471	0.958629	0.0413712	0.0274746
1	93002837	0.897163	0.102837	-0.0339914
1	93252325	0.775414	0.224586	-0.15574
1	93375720	0.843972	0.156028	-0.0871824
1	93403653	0.939716	0.0602837	0.00856158
1	93470466	1	0	0.0688456
1	93601848	0.86052	0.13948	-0.0706344
1	93639215	0.86052	0.13948	-0.0706344
1	93892947	0.911348	0.0886525	-0.0198064
1	93954887	0.958629	0.0413712	0.0274746
1	94053202	1	0	0.0688456
1	94090278	0.929078	0.070922	-0.00207642
1	94127480	0.933806	0.0661939	0.00265158
1	94168061	0.957447	0.0425532	0.0262926
1	94214604	0.829787	0.170213	-0.101367
1	94300486	0.972813	0.0271868	0.0416586
1	94367295	0.777778	0.222222	-0.153376
1	94471948	0.774232	0.225768	-0.156922
1	94512100	0.881797	0.118203	-0.0493574
1	94585445	0.881797	0.118203	-0.0493574
1	94623786	0.881797	0.118203	-0.0493574
1	94677356	1	0	0.0688456
1	94699308	0.809693	0.190307	-0.121461
1	94730717	0.939716	0.0602837	0.00856158
1	94776896	0.939716	0.0602837	0.00856158
1	94833263	0.939716	0.0602837	0.00856158
1	94860836	1	0	0.0688456
1	94882093	1	0	0.0688456
1	94923462	1	0	0.0688456
1	94952782	1	0	0.0688456
1	94980756	1	0	0.0688456
1	95029947	1	0	0.0688456
1	95064999	0.939716	0.0602837	0.00856158
1	95101688	0.969267	0.0307329	0.0381126
1	95133504	0.931442	0.0685579	0.000287582
1	95213011	0.931442	0.0685579	0.000287582
1	95258770	0.931442	0.0685579	0.000287582
1	95279975	0.833333	0.166667	-0.0978214
1	95297194	1	0	0.0688456
1	95343592	0.846336	0.153664	-0.0848184
1	95394906	0.838061	0.161939	-0.0930934
1	95423065	0.838061	0.161939	-0.0930934
1	95477262	0.838061	0.161939	-0.0930934
1	95608009	0.838061	0.161939	-0.0930934
1	95684940	1	0	0.0688456
1	95718992	0.962175	0.0378251	0.0310206
1	95750768	1	0	0.0688456
1	95819377	1	0	0.0688456
1	95847141	0.927896	0.072104	-0.00325842
1	96059058	0.927896	0.072104	-0.00325842
1	96169900	0.927896	0.072104	-0.00325842
1	96217131	0.927896	0.072104	-0.00325842
1	96299260	0.741135	0.258865	-0.190019
1	96325290	0.741135	0.258865	-0.190019
1	96382717	0.741135	0.258865	-0.190019
1	96472067	0.852246	0.147754	-0.0789084
1	96508341	0.852246	0.147754	-0.0789084
1	96553339	0.85461	0.14539	-0.0765444
1	96582794	0.85461	0.14539	-0.0765444
1	96677750	0.85461	0.14539	-0.0765444
1	96791940	1	0	0.0688456
1	96942516	1	0	0.0688456
1	97123740	1	0	0.0688456
1	97160730	0.943262	0.0567376	0.0121076
1	97195480	1	0	0.0688456
1	97276664	0.875887	0.124113	-0.0552674
1	97300654	0.875887	0.124113	-0.0552674
1	97339425	0.949173	0.0508274	0.0180186
1	97366225	0.901891	0.0981087	-0.0292634
1	97390136	0.901891	0.0981087	-0.0292634
1	97420045	0.956265	0.0437352	0.0251106
1	97458910	0.846336	0.153664	-0.0848184
1	97484342	0.978723	0.0212766	0.0475686
1	97515884	0.849882	0.150118	-0.0812724
1	97564276	0.962175	0.0378251	0.0310206
1	97606601	0.940898	0.0591017	0.00974358
1	97642612	0.788416	0.211584	-0.142738
1	97669242	0.970449	0.0295508	0.0392946
1	97696420	0.965721	0.034279	0.0345666
1	97746135	0.890071	0.109929	-0.0410834
1	97855005	0.927896	0.072104	-0.00325842
1	97906442	0.878251	0.121749	-0.0529034
1	97931346	1	0	0.0688456
1	97955982	1	0	0.0688456
1	98054518	1	0	0.0688456
1	98078072	1	0	0.0688456
1	98133752	1	0	0.0688456
1	98196332	1	0	0.0688456
1	98238089	1	0	0.0688456
1	98274088	1	0	0.0688456
1	98343497	0.955083	0.0449173	0.0239286
1	98370433	0.955083	0.0449173	0.0239286
1	98430806	0.957447	0.0425532	0.0262926
1	98552740	1	0	0.0688456
1	98602410	1	0	0.0688456
1	98626202	0.742317	0.257683	-0.188837
1	98664177	0.742317	0.257683	-0.188837
1	98702244	0.742317	0.257683	-0.188837
1	98728925	0.952719	0.0472813	0.0215646
1	98750172	0.952719	0.0472813	0.0215646
1	98779294	1	0	0.0688456
1	98808327	1	0	0.0688456
1	98873080	1	0	0.0688456
1	98898799	1	0	0.0688456
1	98920845	1	0	0.0688456
1	98986363	0.964539	0.035461	0.0333846
1	99013561	0.958629	0.0413712	0.0274746
1	99114312	0.938534	0.0614657	0.00737958
1	99156076	0.873522	0.126478	-0.0576324
1	99193415	0.873522	0.126478	-0.0576324
1	99237377	0.873522	0.126478	-0.0576324
1	99314925	0.862884	0.137116	-0.0682704
1	99345463	0.963357	0.036643	0.0322026
1	99374603	0.884161	0.115839	-0.0469934
1	99438575	0.884161	0.115839	-0.0469934
1	99469026	0.884161	0.115839	-0.0469934
1	99526306	1	0	0.0688456
1	99552129	1	0	0.0688456
1	99597502	1	0	0.0688456
1	99642111	0.929078	0.070922	-0.00207642
1	99769147	0.823877	0.176123	-0.107277
1	99905012	1	0	0.0688456
1	99997409	1	0	0.0688456
1	100021883	1	0	0.0688456
1	100041952	1	0	0.0688456
1	100094035	1	0	0.0688456
1	100151489	0.827423	0.172577	-0.103731
1	100172966	0.903073	0.0969267	-0.0280814
1	100200649	0.903073	0.0969267	-0.0280814
1	100237544	0.957447	0.0425532	0.0262926
1	100297745	0.895981	0.104019	-0.0351734
1	100348072	0.973995	0.0260047	0.0428406
1	100382840	0.931442	0.0685579	0.000287582
1	100432385	0.914894	0.0851064	-0.0162604
1	100481800	1	0	0.0688456
1	100564241	0.963357	0.036643	0.0322026
1	100605192	1	0	0.0688456
1	100663074	0.950355	0.0496454	0.0192006
1	100760752	0.855792	0.144208	-0.0753624
1	100800828	0.855792	0.144208	-0.0753624
1	100835682	0.953901	0.0460993	0.0227466
1	100862935	0.953901	0.0460993	0.0227466
1	100920014	0.864066	0.135934	-0.0670884
1	100957801	0.864066	0.135934	-0.0670884
1	101033651	0.864066	0.135934	-0.0670884
1	101103098	0.832151	0.167849	-0.0990034
1	101140718	0.892435	0.107565	-0.0387194
1	101188217	1	0	0.0688456
1	101231777	0.952719	0.0472813	0.0215646
1	101308751	0.952719	0.0472813	0.0215646
1	101330295	0.952719	0.0472813	0.0215646
1	101366448	0.933806	0.0661939	0.00265158
1	101403755	0.933806	0.0661939	0.00265158
1	101476469	0.933806	0.0661939	0.00265158
1	101537204	1	0	0.0688456
1	101583260	1	0	0.0688456
1	101664632	1	0	0.0688456
1	101686457	1	0	0.0688456
1	101773849	0.927896	0.072104	-0.00325842
1	101816107	0.921986	0.0780142	-0.00916842
1	101851539	1	0	0.0688456
1	101892420	1	0	0.0688456
1	101918115	1	0	0.0688456
1	101956485	0.93617	0.0638298	0.00501558
1	102001717	0.93617	0.0638298	0.00501558
1	102026796	1	0	0.0688456
1	102056710	1	0	0.0688456
1	102167348	0.950355	0.0496454	0.0192006
1	102249245	1	0	0.0688456
1	102307473	0.949173	0.0508274	0.0180186
1	102421173	1	0	0.0688456
1	102442760	1	0	0.0688456
1	102464968	1	0	0.0688456
1	102538612	0.906619	0.0933806	-0.0245354
1	102567034	0.906619	0.0933806	-0.0245354
1	102589009	0.906619	0.0933806	-0.0245354
1	102674520	1	0	0.0688456
1	102707429	1	0	0.0688456
1	102792723	1	0	0.0688456
1	102837279	1	0	0.0688456
1	102864195	1	0	0.0688456
1	102903978	1	0	0.0688456
1	102975544	1	0	0.0688456
1	103034522	0.975177	0.0248227	0.0440226
1	103071560	0.975177	0.0248227	0.0440226
1	103105517	0.861702	0.138298	-0.0694524
1	103154830	0.861702	0.138298	-0.0694524
1	103185339	0.861702	0.138298	-0.0694524
1	103219606	0.861702	0.138298	-0.0694524
1	103434094	1	0	0.0688456
1	103463199	0.970449	0.0295508	0.0392946
1	103515881	0.937352	0.0626478	0.00619758
1	103543035	0.972813	0.0271868	0.0416586
1	103618079	0.861702	0.138298	-0.0694524
1	103623793	0.861702	0.138298	-0.0694524
1	103675933	1	0	0.0688456
1	103728420	1	0	0.0688456
1	103766703	1	0	0.0688456
1	103788356	1	0	0.0688456
1	103833758	1	0	0.0688456
1	103926075	1	0	0.0688456
1	103950225	1	0	0.0688456
1	103973956	1	0	0.0688456
1	104048241	1	0	0.0688456
1	104119054	0.734043	0.265957	-0.197111
1	104152463	0.734043	0.265957	-0.197111
1	104220701	0.734043	0.265957	-0.197111
1	104280525	0.734043	0.265957	-0.197111
1	104344681	0.734043	0.265957	-0.197111
1	104722171	0.734043	0.265957	-0.197111
1	104798012	0.734043	0.265957	-0.197111
1	104842361	1	0	0.0688456
1	104881796	1	0	0.0688456
1	104958924	1	0	0.0688456
1	104991163	1	0	0.0688456
1	105028357	1	0	0.0688456
1	105108951	1	0	0.0688456
1	105134888	0.955083	0.0449173	0.0239286
1	105169245	0.971631	0.0283688	0.0404766
1	105191465	0.971631	0.0283688	0.0404766
1	105215796	0.971631	0.0283688	0.0404766
1	105264358	0.971631	0.0283688	0.0404766
1	105293236	0.971631	0.0283688	0.0404766
1	105334660	0.919622	0.0803783	-0.0115324
1	105355814	0.919622	0.0803783	-0.0115324
1	105387594	0.919622	0.0803783	-0.0115324
1	105416066	1	0	0.0688456
1	105477614	1	0	0.0688456
1	105570832	1	0	0.0688456
1	105651348	0.827423	0.172577	-0.103731
1	105689048	0.899527	0.100473	-0.0316274
1	105718030	0.899527	0.100473	-0.0316274
1	105754655	1	0	0.0688456
1	105810391	0.760047	0.239953	-0.171107
1	105884830	0.972813	0.0271868	0.0416586
1	105908625	0.965721	0.034279	0.0345666
1	106015356	0.965721	0.034279	0.0345666
1	106036912	0.965721	0.034279	0.0345666
1	106228836	0.70922	0.29078	-0.221934
1	106245603	0.70922	0.29078	-0.221934
1	106267009	0.70922	0.29078	-0.221934
1	106295981	0.70922	0.29078	-0.221934
1	106319550	0.70922	0.29078	-0.221934
1	106365182	0.969267	0.0307329	0.0381126
1	106407844	0.911348	0.0886525	-0.0198064
1	106453206	1	0	0.0688456
1	106538660	1	0	0.0688456
1	106596266	0.939716	0.0602837	0.00856158
1	106619491	0.939716	0.0602837	0.00856158
1	106643275	0.939716	0.0602837	0.00856158
1	106709414	0.965721	0.034279	0.0345666
1	106735559	0.965721	0.034279	0.0345666
1	106768984	0.965721	0.034279	0.0345666
1	106802833	1	0	0.0688456
1	106824629	1	0	0.0688456
1	106881204	1	0	0.0688456
1	106973350	0.878251	0.121749	-0.0529034
1	107009676	0.934988	0.0650118	0.00383358
1	107033065	0.949173	0.0508274	0.0180186
1	107094743	0.949173	0.0508274	0.0180186
1	107149909	0.93026	0.06974	-0.000894418
1	107172243	0.793144	0.206856	-0.13801
1	107217357	0.894799	0.105201	-0.0363554
1	107257059	1	0	0.0688456
1	107284449	1	0	0.0688456
1	107333592	1	0	0.0688456
1	107384385	0.86643	0.13357	-0.0647244
1	107573707	0.86643	0.13357	-0.0647244
1	107611829	1	0	0.0688456
1	107646345	1	0	0.0688456
1	107670068	1	0	0.0688456
1	107698360	1	0	0.0688456
1	107727635	1	0	0.0688456
1	107910690	1	0	0.0688456
1	108000927	1	0	0.0688456
1	108031239	1	0	0.0688456
1	108091870	1	0	0.0688456
1	108174470	1	0	0.0688456
1	108199006	1	0	0.0688456
1	108249215	0.957447	0.0425532	0.0262926
1	108282363	0.750591	0.249409	-0.180563
1	108319369	0.750591	0.249409	-0.180563
1	108352293	1	0	0.0688456
1	108444502	1	0	0.0688456
1	108453122	1	0	0.0688456
1	108547611	0.953901	0.0460993	0.0227466
1	108612475	0.953901	0.0460993	0.0227466
1	108634690	1	0	0.0688456
1	108673807	0.906619	0.0933806	-0.0245354
1	108708542	0.814421	0.185579	-0.116733
1	108748198	0.814421	0.185579	-0.116733
1	108782509	0.947991	0.0520095	0.0168366
1	108864882	0.947991	0.0520095	0.0168366
1	108900317	0.881797	0.118203	-0.0493574
1	108935413	0.962175	0.0378251	0.0310206
1	108980255	0.962175	0.0378251	0.0310206
1	109007793	0.927896	0.072104	-0.00325842
1	109032560	0.927896	0.072104	-0.00325842
1	109079423	0.927896	0.072104	-0.00325842
1	109099488	0.927896	0.072104	-0.00325842
1	109136062	0.927896	0.072104	-0.00325842
1	109175008	0.927896	0.072104	-0.00325842
1	109200000	1	0	0.0688456
1	109221369	1	0	0.0688456
1	109252370	0.87234	0.12766	-0.0588144
1	109284636	0.958629	0.0413712	0.0274746
1	109314516	0.972813	0.0271868	0.0416586
1	109359679	0.972813	0.0271868	0.0416586
1	109410506	0.972813	0.0271868	0.0416586
1	109431433	1	0	0.0688456
1	109468586	0.970449	0.0295508	0.0392946
1	109521534	0.970449	0.0295508	0.0392946
1	109543734	1	0	0.0688456
1	109573239	1	0	0.0688456
[truncated: 43,252 more rows]

## Sheet: BTA X
BTA	BP	AZ_ancestry_proportion	AT_ancestry_proportion	delta.AZ
30	29245	0.968009	0.0319905	0.0114902
30	76582	0.968009	0.0319905	0.0114902
30	131892	0.968009	0.0319905	0.0114902
30	161469	0.832938	0.167062	-0.123581
30	236207	0.832938	0.167062	-0.123581
30	271977	0.832938	0.167062	-0.123581
30	307557	0.832938	0.167062	-0.123581
30	485480	0.832938	0.167062	-0.123581
30	526469	0.832938	0.167062	-0.123581
30	547842	0.832938	0.167062	-0.123581
30	644954	1	0	0.0434812
30	668787	0.909953	0.0900474	-0.0465658
30	771760	0.909953	0.0900474	-0.0465658
30	854184	0.909953	0.0900474	-0.0465658
30	918350	0.909953	0.0900474	-0.0465658
30	947520	0.909953	0.0900474	-0.0465658
30	970147	0.874408	0.125592	-0.0821108
30	999103	1	0	0.0434812
30	1101555	1	0	0.0434812
30	1163134	1	0	0.0434812
30	1208364	1	0	0.0434812
30	1270607	1	0	0.0434812
30	1307825	0.959716	0.0402844	0.00319723
30	1349595	0.959716	0.0402844	0.00319723
30	1443627	1	0	0.0434812
30	1474932	1	0	0.0434812
30	1521333	0.937204	0.0627962	-0.0193148
30	1589012	0.922986	0.0770142	-0.0335328
30	1610945	0.843602	0.156398	-0.112917
30	1635989	0.96564	0.0343602	0.00912123
30	1665338	0.96564	0.0343602	0.00912123
30	1692506	0.872038	0.127962	-0.0844808
30	1723309	0.954976	0.0450237	-0.00154277
30	1794831	0.847156	0.152844	-0.109363
30	1821136	0.847156	0.152844	-0.109363
30	1894127	0.847156	0.152844	-0.109363
30	1975098	0.847156	0.152844	-0.109363
30	2053205	0.847156	0.152844	-0.109363
30	2084579	0.847156	0.152844	-0.109363
30	2108758	0.847156	0.152844	-0.109363
30	2169631	0.847156	0.152844	-0.109363
30	2199470	0.847156	0.152844	-0.109363
30	2230488	0.847156	0.152844	-0.109363
30	2257408	0.847156	0.152844	-0.109363
30	2278890	0.847156	0.152844	-0.109363
30	2411567	0.847156	0.152844	-0.109363
30	2435126	0.964455	0.035545	0.00793623
30	2457178	0.964455	0.035545	0.00793623
30	2503495	0.964455	0.035545	0.00793623
30	2535829	0.964455	0.035545	0.00793623
30	2633673	0.964455	0.035545	0.00793623
30	2675619	0.964455	0.035545	0.00793623
30	2700233	0.964455	0.035545	0.00793623
30	2720744	0.964455	0.035545	0.00793623
30	2962002	0.946682	0.0533175	-0.00983677
30	3023951	0.946682	0.0533175	-0.00983677
30	3067865	0.971564	0.028436	0.0150452
30	3167117	0.971564	0.028436	0.0150452
30	3276899	0.920616	0.0793839	-0.0359028
30	3336652	0.920616	0.0793839	-0.0359028
30	3448691	1	0	0.0434812
30	3622615	0.915877	0.0841232	-0.0406418
30	3901614	0.915877	0.0841232	-0.0406418
30	4191603	0.932464	0.0675355	-0.0240548
30	4491240	1	0	0.0434812
30	4616380	1	0	0.0434812
30	4699555	1	0	0.0434812
30	4821238	0.933649	0.0663507	-0.0228698
30	4845661	0.933649	0.0663507	-0.0228698
30	4877322	0.872038	0.127962	-0.0844808
30	4948680	0.872038	0.127962	-0.0844808
30	5276122	1	0	0.0434812
30	5410267	0.86019	0.13981	-0.0963288
30	5471559	0.86019	0.13981	-0.0963288
30	5493776	1	0	0.0434812
30	5584352	1	0	0.0434812
30	5644107	1	0	0.0434812
30	5808198	1	0	0.0434812
30	5920404	1	0	0.0434812
30	6248792	0.85545	0.14455	-0.101069
30	6677559	1	0	0.0434812
30	6954910	1	0	0.0434812
30	6976063	0.901659	0.0983412	-0.0548598
30	6997288	1	0	0.0434812
30	7042383	0.869668	0.130332	-0.0868508
30	7111655	0.869668	0.130332	-0.0868508
30	7163976	0.869668	0.130332	-0.0868508
30	7200715	1	0	0.0434812
30	7247092	1	0	0.0434812
30	7268125	1	0	0.0434812
30	7288581	1	0	0.0434812
30	7313040	1	0	0.0434812
30	7425524	1	0	0.0434812
30	7879498	0.938389	0.0616114	-0.0181298
30	7909757	1	0	0.0434812
30	8027663	0.945498	0.0545024	-0.0110208
30	8095146	1	0	0.0434812
30	8134652	1	0	0.0434812
30	8232738	1	0	0.0434812
30	8370382	1	0	0.0434812
30	8582093	0.843602	0.156398	-0.112917
30	8602946	0.843602	0.156398	-0.112917
30	8630657	0.843602	0.156398	-0.112917
30	8654965	0.843602	0.156398	-0.112917
30	8700029	0.843602	0.156398	-0.112917
30	8724630	0.843602	0.156398	-0.112917
30	8748450	0.843602	0.156398	-0.112917
30	9130764	1	0	0.0434812
30	9201028	1	0	0.0434812
30	9248137	0.842417	0.157583	-0.114102
30	9272096	0.842417	0.157583	-0.114102
30	9313604	0.842417	0.157583	-0.114102
30	9575263	1	0	0.0434812
30	9631800	1	0	0.0434812
30	9799051	1	0	0.0434812
30	10751747	1	0	0.0434812
30	10995036	1	0	0.0434812
30	11050844	1	0	0.0434812
30	11203527	1	0	0.0434812
30	11314201	1	0	0.0434812
30	11424121	1	0	0.0434812
30	11479586	0.954976	0.0450237	-0.00154277
30	11686081	1	0	0.0434812
30	12279704	1	0	0.0434812
30	12470634	1	0	0.0434812
30	12556511	1	0	0.0434812
30	12604306	1	0	0.0434812
30	12754120	1	0	0.0434812
30	13058715	1	0	0.0434812
30	13184224	0.89218	0.10782	-0.0643388
30	13211995	0.89455	0.10545	-0.0619688
30	13284114	1	0	0.0434812
30	13479392	1	0	0.0434812
30	13523881	1	0	0.0434812
30	13611851	1	0	0.0434812
30	13991979	0.836493	0.163507	-0.120026
30	14062133	1	0	0.0434812
30	14236788	1	0	0.0434812
30	14363805	1	0	0.0434812
30	14604179	0.921801	0.0781991	-0.0347178
30	14765624	0.921801	0.0781991	-0.0347178
30	15464441	0.921801	0.0781991	-0.0347178
30	15528119	1	0	0.0434812
30	15552431	1	0	0.0434812
30	15691659	1	0	0.0434812
30	15741572	1	0	0.0434812
30	15875472	1	0	0.0434812
30	15926572	0.968009	0.0319905	0.0114902
30	15953283	1	0	0.0434812
30	16008013	1	0	0.0434812
30	16123681	1	0	0.0434812
30	16531579	1	0	0.0434812
30	16680767	0.89455	0.10545	-0.0619688
30	16780256	1	0	0.0434812
30	17125910	1	0	0.0434812
30	17180376	1	0	0.0434812
30	17249271	1	0	0.0434812
30	17390760	1	0	0.0434812
30	17422837	1	0	0.0434812
30	17461547	0.89455	0.10545	-0.0619688
30	17545783	0.89455	0.10545	-0.0619688
30	17670373	0.89455	0.10545	-0.0619688
30	17911686	1	0	0.0434812
30	17973050	1	0	0.0434812
30	18151449	1	0	0.0434812
30	18377697	0.962085	0.0379147	0.00556623
30	18596782	1	0	0.0434812
30	19514816	1	0	0.0434812
30	19606638	1	0	0.0434812
30	19627909	1	0	0.0434812
30	19682110	1	0	0.0434812
30	19829526	1	0	0.0434812
30	19897990	0.912322	0.0876777	-0.0441968
30	19953258	0.938389	0.0616114	-0.0181298
30	20007882	1	0	0.0434812
30	20067404	0.96327	0.0367299	0.00675123
30	20091335	1	0	0.0434812
30	20125194	1	0	0.0434812
30	20233527	0.913507	0.0864929	-0.0430118
30	20272359	0.913507	0.0864929	-0.0430118
30	20353135	0.913507	0.0864929	-0.0430118
30	20453664	1	0	0.0434812
30	20643244	1	0	0.0434812
30	20758679	0.896919	0.103081	-0.0595998
30	20879671	0.896919	0.103081	-0.0595998
30	21218943	0.914692	0.0853081	-0.0418268
30	21521860	0.914692	0.0853081	-0.0418268
30	21572191	0.933649	0.0663507	-0.0228698
30	21644976	1	0	0.0434812
30	21747842	1	0	0.0434812
30	21781851	1	0	0.0434812
30	21839858	1	0	0.0434812
30	21901454	1	0	0.0434812
30	21953655	1	0	0.0434812
30	22007973	1	0	0.0434812
30	22030046	1	0	0.0434812
30	22138299	1	0	0.0434812
30	22216340	1	0	0.0434812
30	22259637	1	0	0.0434812
30	22297313	1	0	0.0434812
30	22320327	1	0	0.0434812
30	22341520	1	0	0.0434812
30	22488706	0.88981	0.11019	-0.0667088
30	22622655	0.917062	0.0829384	-0.0394568
30	22757789	0.917062	0.0829384	-0.0394568
30	22792356	1	0	0.0434812
30	23761259	1	0	0.0434812
30	24077432	0.872038	0.127962	-0.0844808
30	24147183	0.872038	0.127962	-0.0844808
30	24286879	1	0	0.0434812
30	24424105	1	0	0.0434812
30	24505176	1	0	0.0434812
30	24528596	1	0	0.0434812
30	24697649	1	0	0.0434812
30	24869121	0.947867	0.0521327	-0.00865177
30	25114822	1	0	0.0434812
30	25463782	0.893365	0.106635	-0.0631538
30	25661050	1	0	0.0434812
30	25731651	0.896919	0.103081	-0.0595998
30	25758655	1	0	0.0434812
30	25834342	0.938389	0.0616114	-0.0181298
30	26466063	0.882701	0.117299	-0.0738178
30	26559013	0.882701	0.117299	-0.0738178
30	26745206	0.950237	0.049763	-0.00628177
30	27387980	0.971564	0.028436	0.0150452
30	27624795	0.971564	0.028436	0.0150452
30	27674214	0.971564	0.028436	0.0150452
30	27844709	0.940758	0.0592417	-0.0157608
30	27906713	0.940758	0.0592417	-0.0157608
30	28140168	0.940758	0.0592417	-0.0157608
30	28202273	0.940758	0.0592417	-0.0157608
30	28318775	0.940758	0.0592417	-0.0157608
30	28446101	0.873223	0.126777	-0.0832958
30	28535561	0.873223	0.126777	-0.0832958
30	28763766	0.873223	0.126777	-0.0832958
30	28799400	0.873223	0.126777	-0.0832958
30	28943530	0.873223	0.126777	-0.0832958
30	29362048	0.925355	0.0746445	-0.0311638
30	29400542	0.925355	0.0746445	-0.0311638
30	29576347	0.925355	0.0746445	-0.0311638
30	29721688	0.925355	0.0746445	-0.0311638
30	29838263	1	0	0.0434812
30	30017349	0.887441	0.112559	-0.0690778
30	30086175	0.887441	0.112559	-0.0690778
30	30116443	0.887441	0.112559	-0.0690778
30	30230446	0.970379	0.0296209	0.0138602
30	30459667	1	0	0.0434812
30	30639394	0.93128	0.0687204	-0.0252388
30	30712859	0.887441	0.112559	-0.0690778
30	30733317	0.957346	0.042654	0.000827231
30	30909266	0.957346	0.042654	0.000827231
30	30952132	0.911137	0.0888626	-0.0453818
30	31071152	0.877962	0.122038	-0.0785568
30	31284769	0.877962	0.122038	-0.0785568
30	31306821	1	0	0.0434812
30	31328240	1	0	0.0434812
30	31394601	1	0	0.0434812
30	31472189	1	0	0.0434812
30	31552638	1	0	0.0434812
30	31590671	1	0	0.0434812
30	31794279	0.849526	0.150474	-0.106993
30	31832797	0.849526	0.150474	-0.106993
30	31878601	0.849526	0.150474	-0.106993
30	32175082	0.849526	0.150474	-0.106993
30	32905895	0.849526	0.150474	-0.106993
30	33240013	0.947867	0.0521327	-0.00865177
30	33279102	0.947867	0.0521327	-0.00865177
30	33549485	0.947867	0.0521327	-0.00865177
30	33616353	0.947867	0.0521327	-0.00865177
30	33775232	0.947867	0.0521327	-0.00865177
30	33932925	0.947867	0.0521327	-0.00865177
30	34028684	0.937204	0.0627962	-0.0193148
30	34049234	1	0	0.0434812
30	34118441	0.951422	0.0485782	-0.00509677
30	34297423	1	0	0.0434812
30	34362739	1	0	0.0434812
30	34411689	1	0	0.0434812
30	34628398	0.881517	0.118483	-0.0750018
30	34662951	0.881517	0.118483	-0.0750018
30	35091855	0.881517	0.118483	-0.0750018
30	35272927	0.881517	0.118483	-0.0750018
30	38463304	0.881517	0.118483	-0.0750018
30	38862625	0.881517	0.118483	-0.0750018
30	39191135	0.951422	0.0485782	-0.00509677
30	39901876	0.951422	0.0485782	-0.00509677
30	39942044	0.906398	0.0936019	-0.0501208
30	39973716	0.906398	0.0936019	-0.0501208
30	40130944	0.906398	0.0936019	-0.0501208
30	40162776	0.906398	0.0936019	-0.0501208
30	40239653	0.906398	0.0936019	-0.0501208
30	40319976	0.906398	0.0936019	-0.0501208
30	40370965	0.906398	0.0936019	-0.0501208
30	40738704	0.906398	0.0936019	-0.0501208
30	41740207	0.906398	0.0936019	-0.0501208
30	42024368	0.906398	0.0936019	-0.0501208
30	42393923	0.906398	0.0936019	-0.0501208
30	42485327	0.906398	0.0936019	-0.0501208
30	42720267	0.906398	0.0936019	-0.0501208
30	43562477	0.906398	0.0936019	-0.0501208
30	43999854	0.906398	0.0936019	-0.0501208
30	47777883	0.968009	0.0319905	0.0114902
30	47838842	0.877962	0.122038	-0.0785568
30	47984536	0.877962	0.122038	-0.0785568
30	48140932	0.877962	0.122038	-0.0785568
30	48186380	0.877962	0.122038	-0.0785568
30	48412151	0.877962	0.122038	-0.0785568
30	48575295	0.877962	0.122038	-0.0785568
30	48657807	0.877962	0.122038	-0.0785568
30	49939818	0.968009	0.0319905	0.0114902
30	50440169	0.968009	0.0319905	0.0114902
30	51205260	1	0	0.0434812
30	51234785	1	0	0.0434812
30	51376397	1	0	0.0434812
30	51772645	1	0	0.0434812
30	51855827	1	0	0.0434812
30	52549777	1	0	0.0434812
30	52591329	1	0	0.0434812
30	52673047	1	0	0.0434812
30	52698168	0.904028	0.0959716	-0.0524908
30	52734040	0.904028	0.0959716	-0.0524908
30	52781880	0.904028	0.0959716	-0.0524908
30	52808614	0.873223	0.126777	-0.0832958
30	52834506	0.873223	0.126777	-0.0832958
30	52872259	0.873223	0.126777	-0.0832958
30	52943510	0.873223	0.126777	-0.0832958
30	52989239	0.853081	0.146919	-0.103438
30	53102919	0.853081	0.146919	-0.103438
30	53138058	0.853081	0.146919	-0.103438
30	53238467	1	0	0.0434812
30	53386645	1	0	0.0434812
30	53520747	1	0	0.0434812
30	54573885	1	0	0.0434812
30	55532841	1	0	0.0434812
30	56846129	1	0	0.0434812
30	57287019	0.966825	0.0331754	0.0103062
30	57791184	0.873223	0.126777	-0.0832958
30	57844861	0.873223	0.126777	-0.0832958
30	57981273	0.973934	0.0260664	0.0174152
30	58788015	0.96564	0.0343602	0.00912123
30	58932871	0.947867	0.0521327	-0.00865177
30	59080285	0.970379	0.0296209	0.0138602
30	59294425	0.970379	0.0296209	0.0138602
30	59314503	1	0	0.0434812
30	59335029	1	0	0.0434812
30	59388233	1	0	0.0434812
30	59488293	1	0	0.0434812
30	59564066	1	0	0.0434812
30	60125574	1	0	0.0434812
30	60363808	1	0	0.0434812
30	60596701	1	0	0.0434812
30	60906824	0.864929	0.135071	-0.0915898
30	60924199	1	0	0.0434812
30	61001029	1	0	0.0434812
30	61129008	1	0	0.0434812
30	61174193	1	0	0.0434812
30	61237718	1	0	0.0434812
30	61301312	0.970379	0.0296209	0.0138602
30	61365197	0.85545	0.14455	-0.101069
30	61469141	0.925355	0.0746445	-0.0311638
30	61497054	0.925355	0.0746445	-0.0311638
30	61635072	0.925355	0.0746445	-0.0311638
30	61689647	0.925355	0.0746445	-0.0311638
30	61720648	0.925355	0.0746445	-0.0311638
30	61828996	1	0	0.0434812
30	61903121	1	0	0.0434812
30	61995790	1	0	0.0434812
30	62180503	0.930095	0.0699052	-0.0264238
30	62219936	0.85782	0.14218	-0.0986988
30	62311454	0.85782	0.14218	-0.0986988
30	62441560	0.943128	0.056872	-0.0133908
30	62537710	0.943128	0.056872	-0.0133908
30	62563705	0.943128	0.056872	-0.0133908
30	62644054	0.943128	0.056872	-0.0133908
30	62680511	0.943128	0.056872	-0.0133908
30	62953985	0.918246	0.0817536	-0.0382728
30	63125268	1	0	0.0434812
30	63374956	1	0	0.0434812
30	64336594	1	0	0.0434812
30	64405348	1	0	0.0434812
30	64640926	1	0	0.0434812
30	64812622	1	0	0.0434812
30	65136071	1	0	0.0434812
30	65177231	1	0	0.0434812
30	65266220	1	0	0.0434812
30	65590800	1	0	0.0434812
30	65614953	1	0	0.0434812
30	65746105	1	0	0.0434812
30	65799258	1	0	0.0434812
30	65881094	1	0	0.0434812
30	65919715	0.914692	0.0853081	-0.0418268
30	65969117	0.914692	0.0853081	-0.0418268
30	66043924	0.914692	0.0853081	-0.0418268
30	66612318	1	0	0.0434812
30	66658914	1	0	0.0434812
30	67047846	1	0	0.0434812
30	67099097	1	0	0.0434812
30	67158865	1	0	0.0434812
30	67677213	1	0	0.0434812
30	67719020	0.958531	0.0414692	0.00201223
30	67752634	1	0	0.0434812
30	67865840	1	0	0.0434812
30	68190952	0.998815	0.00118483	0.0422962
30	68255455	1	0	0.0434812
30	68294897	1	0	0.0434812
30	68467969	0.854265	0.145735	-0.102254
30	68596123	0.959716	0.0402844	0.00319723
30	68651946	0.959716	0.0402844	0.00319723
30	69196959	1	0	0.0434812
30	70057309	1	0	0.0434812
30	70234032	1	0	0.0434812
30	70341401	1	0	0.0434812
30	70990145	1	0	0.0434812
30	71104683	0.958531	0.0414692	0.00201223
30	71950688	0.895735	0.104265	-0.0607838
30	72447651	0.895735	0.104265	-0.0607838
30	72607782	0.895735	0.104265	-0.0607838
30	73035611	0.895735	0.104265	-0.0607838
30	73256546	0.895735	0.104265	-0.0607838
30	73325761	0.895735	0.104265	-0.0607838
30	73379138	0.895735	0.104265	-0.0607838
30	73483564	0.895735	0.104265	-0.0607838
30	74382783	0.895735	0.104265	-0.0607838
30	74552529	0.895735	0.104265	-0.0607838
30	74740157	0.895735	0.104265	-0.0607838
30	75234781	0.895735	0.104265	-0.0607838
30	75506946	0.895735	0.104265	-0.0607838
30	77369290	0.895735	0.104265	-0.0607838
30	79238433	0.937204	0.0627962	-0.0193148
30	79277137	0.937204	0.0627962	-0.0193148
30	79472439	0.958531	0.0414692	0.00201223
30	79511665	0.958531	0.0414692	0.00201223
30	80057105	0.958531	0.0414692	0.00201223
30	80134199	0.958531	0.0414692	0.00201223
30	80583819	0.927725	0.0722749	-0.0287938
30	80849359	0.927725	0.0722749	-0.0287938
30	80918663	0.893365	0.106635	-0.0631538
30	81194208	1	0	0.0434812
30	81477451	1	0	0.0434812
30	81638519	1	0	0.0434812
30	81730753	1	0	0.0434812
30	81796118	1	0	0.0434812
30	81998834	1	0	0.0434812
30	82022276	1	0	0.0434812
30	82281306	1	0	0.0434812
30	82408727	1	0	0.0434812
30	82446212	1	0	0.0434812
30	83635142	1	0	0.0434812
30	83854070	0.959716	0.0402844	0.00319723
30	83901249	0.959716	0.0402844	0.00319723
30	84335452	0.887441	0.112559	-0.0690778
30	84566018	0.887441	0.112559	-0.0690778
30	84867168	0.887441	0.112559	-0.0690778
30	85334862	0.887441	0.112559	-0.0690778
30	85463982	0.887441	0.112559	-0.0690778
30	85495447	0.887441	0.112559	-0.0690778
30	85589749	0.957346	0.042654	0.000827231
30	85712052	0.957346	0.042654	0.000827231
30	85833472	1	0	0.0434812
30	85911539	1	0	0.0434812
30	85993719	1	0	0.0434812
30	86103415	1	0	0.0434812
30	86215418	1	0	0.0434812
30	86237856	0.969194	0.0308057	0.0126752
30	86479644	0.969194	0.0308057	0.0126752
30	86505770	0.969194	0.0308057	0.0126752
30	86556922	1	0	0.0434812
30	86823380	1	0	0.0434812
30	87018049	1	0	0.0434812
30	87071778	1	0	0.0434812
30	87128547	1	0	0.0434812
30	88170589	1	0	0.0434812
30	88840217	1	0	0.0434812
30	90573731	1	0	0.0434812
30	90618069	1	0	0.0434812
30	90816210	1	0	0.0434812
30	90910050	0.952607	0.0473934	-0.00391177
30	91098633	0.952607	0.0473934	-0.00391177
30	91270661	0.947867	0.0521327	-0.00865177
30	91870138	1	0	0.0434812
30	91958434	1	0	0.0434812
30	92049559	1	0	0.0434812
30	92075439	1	0	0.0434812
30	92260895	1	0	0.0434812
30	92342010	1	0	0.0434812
30	92373745	0.918246	0.0817536	-0.0382728
30	92487198	1	0	0.0434812
30	92552271	0.920616	0.0793839	-0.0359028
30	92651435	0.920616	0.0793839	-0.0359028
30	92689325	0.920616	0.0793839	-0.0359028
30	92853261	0.920616	0.0793839	-0.0359028
30	93010432	0.920616	0.0793839	-0.0359028
30	93077595	0.893365	0.106635	-0.0631538
30	93574264	0.972749	0.0272512	0.0162302
30	93631688	0.920616	0.0793839	-0.0359028
30	94321737	0.920616	0.0793839	-0.0359028
30	95556362	0.920616	0.0793839	-0.0359028
30	96233162	0.950237	0.049763	-0.00628177
30	97384518	0.950237	0.049763	-0.00628177
30	97403554	0.950237	0.049763	-0.00628177
30	97449172	0.950237	0.049763	-0.00628177
30	97822010	1	0	0.0434812
30	97977574	0.96327	0.0367299	0.00675123
30	100161904	0.96327	0.0367299	0.00675123
30	101743604	0.96327	0.0367299	0.00675123
30	101916449	0.96327	0.0367299	0.00675123
30	102997412	0.946682	0.0533175	-0.00983677
30	103066682	0.946682	0.0533175	-0.00983677
30	103491605	0.946682	0.0533175	-0.00983677
30	103580973	0.946682	0.0533175	-0.00983677
30	103975464	0.853081	0.146919	-0.103438
30	104030273	0.853081	0.146919	-0.103438
30	104152049	0.853081	0.146919	-0.103438
30	104393600	0.853081	0.146919	-0.103438
30	104488688	0.956161	0.0438389	-0.000357769
30	104576536	0.901659	0.0983412	-0.0548598
30	104624352	1	0	0.0434812
30	105003475	0.936019	0.063981	-0.0204998
30	105042126	0.936019	0.063981	-0.0204998
30	105132201	0.936019	0.063981	-0.0204998
30	105267785	0.914692	0.0853081	-0.0418268
30	105377326	0.914692	0.0853081	-0.0418268
30	105488753	0.914692	0.0853081	-0.0418268
30	105776456	1	0	0.0434812
30	106241123	1	0	0.0434812
30	106280810	1	0	0.0434812
30	106310908	1	0	0.0434812
30	106352029	1	0	0.0434812
30	106393188	1	0	0.0434812
30	106419236	1	0	0.0434812
30	106467781	0.966825	0.0331754	0.0103062
30	106783368	0.867299	0.132701	-0.0892198
30	106841261	0.867299	0.132701	-0.0892198
30	106901051	0.970379	0.0296209	0.0138602
30	106934611	0.970379	0.0296209	0.0138602
30	106964596	1	0	0.0434812
30	106993580	1	0	0.0434812
30	107043386	1	0	0.0434812
30	107327427	0.924171	0.0758294	-0.0323478
30	107408575	0.943128	0.056872	-0.0133908
30	107520793	0.864929	0.135071	-0.0915898
30	107741161	0.864929	0.135071	-0.0915898
30	108144345	1	0	0.0434812
30	108208784	1	0	0.0434812
30	108243497	1	0	0.0434812
30	108307226	1	0	0.0434812
30	108360549	1	0	0.0434812
30	108407617	1	0	0.0434812
30	108490449	1	0	0.0434812
30	108580440	0.927725	0.0722749	-0.0287938
30	108682506	1	0	0.0434812
30	108858690	1	0	0.0434812
30	108972659	1	0	0.0434812
30	109041641	1	0	0.0434812
30	109172225	1	0	0.0434812
30	109250657	1	0	0.0434812
30	109419070	1	0	0.0434812
30	109581589	0.939573	0.0604265	-0.0169458
30	109616516	1	0	0.0434812
30	109739240	1	0	0.0434812
30	109766464	1	0	0.0434812
30	109819938	1	0	0.0434812
30	109945924	1	0	0.0434812
30	110003891	1	0	0.0434812
30	110087936	1	0	0.0434812
30	110115123	1	0	0.0434812
30	110144502	0.86019	0.13981	-0.0963288
30	110167159	0.86019	0.13981	-0.0963288
30	110222328	0.86019	0.13981	-0.0963288
30	110405259	0.86019	0.13981	-0.0963288
30	110425524	0.86019	0.13981	-0.0963288
30	110519555	1	0	0.0434812
30	110617881	0.911137	0.0888626	-0.0453818
30	110719987	0.911137	0.0888626	-0.0453818
30	110774544	0.885071	0.114929	-0.0714478
30	111784978	0.969194	0.0308057	0.0126752
30	111852536	0.943128	0.056872	-0.0133908
30	112192344	0.964455	0.035545	0.00793623
30	112237912	1	0	0.0434812
30	112346433	1	0	0.0434812
30	112669442	1	0	0.0434812
30	112742618	0.92891	0.07109	-0.0276088
30	112901954	0.92891	0.07109	-0.0276088
30	112931652	1	0	0.0434812
30	112952732	1	0	0.0434812
30	112988614	1	0	0.0434812
30	113022601	1	0	0.0434812
30	113065470	1	0	0.0434812
30	113136427	1	0	0.0434812
30	113248664	1	0	0.0434812
30	113296033	1	0	0.0434812
30	113337526	1	0	0.0434812
30	113419625	1	0	0.0434812
30	113486618	1	0	0.0434812
30	113559025	1	0	0.0434812
30	113627312	1	0	0.0434812
30	113678222	1	0	0.0434812
30	113735184	0.907583	0.0924171	-0.0489358
30	113864083	1	0	0.0434812
30	113886633	1	0	0.0434812
30	113911330	1	0	0.0434812
30	113937261	1	0	0.0434812
30	113981327	1	0	0.0434812
30	114018223	1	0	0.0434812
30	114131380	1	0	0.0434812
30	114319576	1	0	0.0434812
30	114361219	1	0	0.0434812
30	114484952	1	0	0.0434812
30	114598588	1	0	0.0434812
30	114646659	1	0	0.0434812
30	114931002	1	0	0.0434812
30	115175502	0.883886	0.116114	-0.0726328
30	115307298	1	0	0.0434812
30	115340212	0.930095	0.0699052	-0.0264238
30	115361275	1	0	0.0434812
30	115430513	1	0	0.0434812
30	115600972	0.941943	0.0580569	-0.0145758
30	115787391	1	0	0.0434812
30	115827933	1	0	0.0434812
30	115873940	0.930095	0.0699052	-0.0264238
30	116153810	1	0	0.0434812
30	116177737	1	0	0.0434812
30	116239365	0.937204	0.0627962	-0.0193148
30	116308219	1	0	0.0434812
30	116335568	1	0	0.0434812
30	116407814	0.896919	0.103081	-0.0595998
30	116449849	0.896919	0.103081	-0.0595998
30	116610879	1	0	0.0434812
30	116685582	1	0	0.0434812
30	116741189	1	0	0.0434812
30	117015183	1	0	0.0434812
30	117125952	1	0	0.0434812
30	117213812	1	0	0.0434812
30	117271918	1	0	0.0434812
30	117329969	1	0	0.0434812
30	117375903	1	0	0.0434812
30	117396878	1	0	0.0434812
30	117435015	1	0	0.0434812
30	117463624	0.950237	0.049763	-0.00628177
30	117487434	0.922986	0.0770142	-0.0335328
30	117533988	0.922986	0.0770142	-0.0335328
30	117595349	0.825829	0.174171	-0.13069
30	117676343	0.825829	0.174171	-0.13069
30	117783403	1	0	0.0434812
30	117842578	0.918246	0.0817536	-0.0382728
30	118022300	0.918246	0.0817536	-0.0382728
30	118212192	0.918246	0.0817536	-0.0382728
30	118257292	0.918246	0.0817536	-0.0382728
30	118434643	0.918246	0.0817536	-0.0382728
30	119781376	0.918246	0.0817536	-0.0382728
30	119892406	0.936019	0.063981	-0.0204998
30	120048589	1	0	0.0434812
30	120546955	1	0	0.0434812
30	120594175	0.873223	0.126777	-0.0832958
30	120654979	1	0	0.0434812
30	120691496	0.912322	0.0876777	-0.0441968
30	120716539	1	0	0.0434812
30	120767404	1	0	0.0434812
30	120889318	0.96564	0.0343602	0.00912123
30	120923474	1	0	0.0434812
30	121038911	1	0	0.0434812
30	121076442	0.911137	0.0888626	-0.0453818
30	121098988	0.911137	0.0888626	-0.0453818
30	121416926	0.911137	0.0888626	-0.0453818
30	121434178	1	0	0.0434812
30	121600055	0.952607	0.0473934	-0.00391177
30	121679356	0.952607	0.0473934	-0.00391177
30	121832136	1	0	0.0434812
30	121887412	1	0	0.0434812
30	121909222	1	0	0.0434812
30	121969960	1	0	0.0434812
30	122102151	1	0	0.0434812
30	122124527	1	0	0.0434812
30	122280670	1	0	0.0434812
30	122341165	1	0	0.0434812
30	122375570	1	0	0.0434812
30	122809519	1	0	0.0434812
30	122830713	0.887441	0.112559	-0.0690778
30	122921556	0.887441	0.112559	-0.0690778
30	123004618	0.947867	0.0521327	-0.00865177
30	123087974	0.947867	0.0521327	-0.00865177
30	123307671	1	0	0.0434812
30	124338383	1	0	0.0434812
30	124717260	1	0	0.0434812
30	124744149	0.886256	0.113744	-0.0702628
30	124767321	1	0	0.0434812
30	124866494	1	0	0.0434812
30	124915751	0.874408	0.125592	-0.0821108
30	125033467	0.874408	0.125592	-0.0821108
30	125054905	0.874408	0.125592	-0.0821108
30	125159692	0.874408	0.125592	-0.0821108
30	125435165	0.874408	0.125592	-0.0821108
30	125654213	0.874408	0.125592	-0.0821108
30	125797525	1	0	0.0434812
30	125860499	1	0	0.0434812
30	125905926	1	0	0.0434812
30	126011140	0.939573	0.0604265	-0.0169458
30	126069689	1	0	0.0434812
30	126472377	1	0	0.0434812
30	126912764	0.888626	0.111374	-0.0678928
30	126985234	0.888626	0.111374	-0.0678928
30	127077640	0.951422	0.0485782	-0.00509677
30	127269692	0.951422	0.0485782	-0.00509677
30	127431846	0.951422	0.0485782	-0.00509677
30	127447045	0.952607	0.0473934	-0.00391177
30	127462956	1	0	0.0434812
30	127538884	1	0	0.0434812
30	127636818	1	0	0.0434812
30	127756628	1	0	0.0434812
30	128297091	1	0	0.0434812
30	128366739	1	0	0.0434812
30	128453895	1	0	0.0434812
30	128474399	1	0	0.0434812
30	128691974	1	0	0.0434812
30	128732852	0.873223	0.126777	-0.0832958
30	128803387	0.938389	0.0616114	-0.0181298
30	129070088	1	0	0.0434812
30	129145800	0.877962	0.122038	-0.0785568
30	129193110	0.877962	0.122038	-0.0785568
30	129718409	0.877962	0.122038	-0.0785568
30	129887133	0.968009	0.0319905	0.0114902
30	129911571	0.912322	0.0876777	-0.0441968
30	130070306	0.912322	0.0876777	-0.0441968
30	130112536	0.932464	0.0675355	-0.0240548
30	130223687	0.932464	0.0675355	-0.0240548
30	130302507	1	0	0.0434812
30	130614185	1	0	0.0434812
30	130773887	0.853081	0.146919	-0.103438
30	131710317	0.840047	0.159953	-0.116472
30	131766182	0.840047	0.159953	-0.116472
30	131806987	0.840047	0.159953	-0.116472
30	132211189	0.943128	0.056872	-0.0133908
30	132268728	1	0	0.0434812
30	132334180	1	0	0.0434812
30	132620448	1	0	0.0434812
30	132656145	1	0	0.0434812
30	132685651	0.946682	0.0533175	-0.00983677
30	132833299	1	0	0.0434812
30	132924805	1	0	0.0434812
30	133023852	1	0	0.0434812
30	133046370	1	0	0.0434812
30	133129839	1	0	0.0434812
30	133173887	1	0	0.0434812
30	133255573	1	0	0.0434812
30	133326608	0.879147	0.120853	-0.0773718
30	133352924	0.879147	0.120853	-0.0773718
30	133377209	1	0	0.0434812
30	133483187	0.920616	0.0793839	-0.0359028
30	133507905	1	0	0.0434812
30	133685108	0.924171	0.0758294	-0.0323478
30	133958503	0.924171	0.0758294	-0.0323478
30	134111955	1	0	0.0434812
30	134139035	1	0	0.0434812
30	134310794	1	0	0.0434812
30	134375378	1	0	0.0434812
30	134537764	1	0	0.0434812
30	134602363	1	0	0.0434812
30	134624675	1	0	0.0434812
30	134841753	1	0	0.0434812
30	135008413	1	0	0.0434812
30	135074635	1	0	0.0434812
30	135241523	1	0	0.0434812
30	135273660	0.964455	0.035545	0.00793623
30	135331114	0.924171	0.0758294	-0.0323478
30	135373633	0.924171	0.0758294	-0.0323478
30	135438803	0.886256	0.113744	-0.0702628
30	135530009	0.886256	0.113744	-0.0702628
30	135556375	1	0	0.0434812
30	135612738	1	0	0.0434812
30	135748059	1	0	0.0434812
30	135804814	1	0	0.0434812
30	135879672	0.936019	0.063981	-0.0204998
30	135910629	0.936019	0.063981	-0.0204998
30	135936247	0.938389	0.0616114	-0.0181298
30	136063445	1	0	0.0434812
30	136088459	1	0	0.0434812
30	136145917	1	0	0.0434812
30	136196550	0.937204	0.0627962	-0.0193148
30	136267678	0.937204	0.0627962	-0.0193148
30	136296629	0.937204	0.0627962	-0.0193148
30	136328915	0.937204	0.0627962	-0.0193148
30	136385169	1	0	0.0434812
30	136433897	1	0	0.0434812
30	136472106	1	0	0.0434812
30	136790063	0.912322	0.0876777	-0.0441968
30	136832710	1	0	0.0434812
30	136904787	1	0	0.0434812
30	137012896	1	0	0.0434812
30	137330600	0.946682	0.0533175	-0.00983677
30	137464119	1	0	0.0434812
30	137476239	1	0	0.0434812
30	137531272	1	0	0.0434812
30	137586078	1	0	0.0434812
30	138069970	0.953791	0.0462085	-0.00272777
30	138071757	0.998815	0.00118483	0.0422962
30	138080118	1	0	0.0434812
30	138153992	1	0	0.0434812
30	138174664	0.888626	0.111374	-0.0678928
30	138224856	1	0	0.0434812
30	138272158	1	0	0.0434812
30	138297243	0.924171	0.0758294	-0.0323478
30	138564961	1	0	0.0434812
30	138681482	0.905213	0.0947867	-0.0513058
30	138717987	1	0	0.0434812
30	138740030	1	0	0.0434812
30	138764332	1	0	0.0434812
30	138831892	1	0	0.0434812
30	138857476	1	0	0.0434812
30	138902388	0.957346	0.042654	0.000827231
30	139024515	1	0	0.0434812
30	139306649	1	0	0.0434812
30	139429442	1	0	0.0434812
30	139453926	1	0	0.0434812
30	139490243	0.932464	0.0675355	-0.0240548
30	139535889	0.932464	0.0675355	-0.0240548
30	139818794	0.932464	0.0675355	-0.0240548
30	139941300	1	0	0.0434812
30	139975594	1	0	0.0434812
30	140187867	1	0	0.0434812
30	140323875	1	0	0.0434812
30	140370764	1	0	0.0434812
30	140525988	1	0	0.0434812
30	140767673	0.934834	0.0651659	-0.0216848
30	140811199	0.934834	0.0651659	-0.0216848
30	140892698	1	0	0.0434812
30	140984410	1	0	0.0434812
30	141009340	1	0	0.0434812
30	141044156	1	0	0.0434812
30	141099405	0.937204	0.0627962	-0.0193148
30	141204892	0.937204	0.0627962	-0.0193148
30	141457961	0.890995	0.109005	-0.0655238
30	141578318	1	0	0.0434812
30	141600702	0.941943	0.0580569	-0.0145758
30	141658878	0.941943	0.0580569	-0.0145758
30	141699928	0.941943	0.0580569	-0.0145758
30	141805313	0.971564	0.028436	0.0150452
30	141902909	0.971564	0.028436	0.0150452
30	141936249	1	0	0.0434812
30	141993973	1	0	0.0434812
30	142018475	1	0	0.0434812
30	142041525	0.898104	0.101896	-0.0584148
30	142148214	0.898104	0.101896	-0.0584148
30	142211869	0.885071	0.114929	-0.0714478
30	142366759	0.885071	0.114929	-0.0714478
30	142725855	0.959716	0.0402844	0.00319723
30	142747536	0.954976	0.0450237	-0.00154277
30	142828641	1	0	0.0434812
30	142850548	1	0	0.0434812
30	142883374	1	0	0.0434812
30	142928598	1	0	0.0434812
30	143626961	1	0	0.0434812
30	143832372	1	0	0.0434812
30	144035042	1	0	0.0434812
30	144471279	1	0	0.0434812
30	144617673	0.85782	0.14218	-0.0986988
30	144644043	1	0	0.0434812
30	144664015	1	0	0.0434812
30	144974294	1	0	0.0434812
30	145062801	1	0	0.0434812
30	145093201	1	0	0.0434812
30	145132236	1	0	0.0434812
30	145162267	0.930095	0.0699052	-0.0264238
30	145200243	1	0	0.0434812
30	145243690	1	0	0.0434812
30	145303466	1	0	0.0434812
30	145382487	1	0	0.0434812
30	145409236	1	0	0.0434812
30	145445884	0.921801	0.0781991	-0.0347178
30	145468952	1	0	0.0434812
30	145497465	1	0	0.0434812
30	145541263	0.851896	0.148104	-0.104623
30	145567186	1	0	0.0434812
30	145626132	1	0	0.0434812
30	145658325	1	0	0.0434812
30	145684172	1	0	0.0434812
30	145726589	1	0	0.0434812
30	145771958	1	0	0.0434812
30	145800155	1	0	0.0434812
30	145871254	1	0	0.0434812
30	145893444	1	0	0.0434812
30	146041299	1	0	0.0434812
30	146092199	0.840047	0.159953	-0.116472
30	146128163	0.840047	0.159953	-0.116472
30	146244046	0.908768	0.0912322	-0.0477508
30	146268179	0.969194	0.0308057	0.0126752
30	146369393	1	0	0.0434812
30	146449904	1	0	0.0434812
30	146491186	0.922986	0.0770142	-0.0335328
30	146551104	1	0	0.0434812
30	146571241	1	0	0.0434812
30	146596721	1	0	0.0434812
30	146657172	1	0	0.0434812
30	146698430	0.932464	0.0675355	-0.0240548
30	146791823	0.933649	0.0663507	-0.0228698
30	146842927	0.933649	0.0663507	-0.0228698
30	146902739	1	0	0.0434812
30	146926336	1	0	0.0434812
30	146948399	1	0	0.0434812
30	146997660	1	0	0.0434812
30	147053718	1	0	0.0434812
30	147104359	1	0	0.0434812
30	147328929	0.888626	0.111374	-0.0678928
30	147387980	1	0	0.0434812
30	147562327	1	0	0.0434812
30	147607974	0.978673	0.021327	0.0221542
30	147679291	1	0	0.0434812
30	147704603	1	0	0.0434812
30	147733431	1	0	0.0434812
30	147791546	1	0	0.0434812
30	147908247	1	0	0.0434812
30	147959082	1	0	0.0434812
30	148002881	0.950237	0.049763	-0.00628177
30	148040167	1	0	0.0434812
30	148088075	1	0	0.0434812
30	148123924	1	0	0.0434812
30	148304112	1	0	0.0434812
30	148398942	1	0	0.0434812
30	148423813	1	0	0.0434812
30	148482298	0.907583	0.0924171	-0.0489358
30	148544689	0.904028	0.0959716	-0.0524908
30	148597415	0.895735	0.104265	-0.0607838
30	148646005	1	0	0.0434812
